# Supplementary material for: Searching for Abiotic Tolerant and Biotic Stress Resistant Wild Lentils for Introgression Breeding Through Predictive Characterization
Source: Front Plant Sci. 2022 Mar 3;13:817849. doi: 10.3389/fpls.2022.817849 (PMC8928559; doi:10.3389/fpls.2022.817849)
Supplement: Supplementary file 1 [file Table_1.XLSX]

## Sheet: SM1_RubioTesoetal
Supplementary Material 1: List of variables used for the selection of factors conditioning wild lentil species distribution in Europe and Turkey
Type of variable	Variable code	Variable description	Variable unit	Source	Link to source
Bioclimatic	bio_1	Annual Mean Temperature	°C	Worldclim	http://worldclim.org
Bioclimatic	bio_2	Mean Diurnal Range (Mean of monthly (max temp - min temp))	°C	Worldclim	http://worldclim.org
Bioclimatic	bio_3	Isothermality (BIO2/BIO7) (* 100)		Worldclim	http://worldclim.org
Bioclimatic	bio_4	Temperature Seasonality (standard deviation *100)		Worldclim	http://worldclim.org
Bioclimatic	bio_5	Max Temperature of Warmest Month	°C	Worldclim	http://worldclim.org
Bioclimatic	bio_7	Temperature Annual Range (BIO5-BIO6)	°C	Worldclim	http://worldclim.org
Bioclimatic	bio_8	Mean Temperature of Wettest Quarter	°C	Worldclim	http://worldclim.org
Bioclimatic	bio_9	Mean Temperature of Driest Quarter	°C	Worldclim	http://worldclim.org
Bioclimatic	bio_10	Mean Temperature of Warmest Quarter	°C	Worldclim	http://worldclim.org
Bioclimatic	bio_11	Mean Temperature of Coldest Quarter	°C	Worldclim	http://worldclim.org
Bioclimatic	bio_12	Annual Precipitation	mm	Worldclim	http://worldclim.org
Bioclimatic	bio_13	Precipitation of Wettest Month	mm	Worldclim	http://worldclim.org
Bioclimatic	bio_14	Precipitation of Driest Month	mm	Worldclim	http://worldclim.org
Bioclimatic	bio_15	Precipitation Seasonality (Coefficient of Variation)	mm	Worldclim	http://worldclim.org
Bioclimatic	bio_17	Precipitation of Driest Quarter	mm	Worldclim	http://worldclim.org
Bioclimatic	bio_18	Precipitation of Warmest Quarter	mm	Worldclim	http://worldclim.org
Bioclimatic	bio_19	Precipitation of Coldest Quarter	mm	Worldclim	http://worldclim.org
Bioclimatic	prec_1	Mean Precipitation January	mm	Worldclim	http://worldclim.org
Bioclimatic	prec_2	Mean Precipitation February	mm	Worldclim	http://worldclim.org
Bioclimatic	prec_3	Mean Precipitation March	mm	Worldclim	http://worldclim.org
Bioclimatic	prec_4	Mean Precipitation April	mm	Worldclim	http://worldclim.org
Bioclimatic	prec_5	Mean Precipitation May	mm	Worldclim	http://worldclim.org
Bioclimatic	prec_6	Mean Precipitation June	mm	Worldclim	http://worldclim.org
Bioclimatic	prec_7	Mean Precipitation July	mm	Worldclim	http://worldclim.org
Bioclimatic	prec_8	Mean Precipitation August	mm	Worldclim	http://worldclim.org
Bioclimatic	prec_9	Mean Precipitation September	mm	Worldclim	http://worldclim.org
Bioclimatic	prec_10	Mean Precipitation October	mm	Worldclim	http://worldclim.org
Bioclimatic	prec_11	Mean Precipitation November	mm	Worldclim	http://worldclim.org
Bioclimatic	prec_12	Mean Precipitation December	mm	Worldclim	http://worldclim.org
Bioclimatic	tmax_1	Max Temperature January	°C	Worldclim	http://worldclim.org
Bioclimatic	tmax_2	Max Termperature February	°C	Worldclim	http://worldclim.org
Bioclimatic	tmax_3	Max Termperature March	°C	Worldclim	http://worldclim.org
Bioclimatic	tmax_4	Max Temperature April	°C	Worldclim	http://worldclim.org
Bioclimatic	tmax_5	Max Termperature May	°C	Worldclim	http://worldclim.org
Bioclimatic	tmax_6	Max Temperature June	°C	Worldclim	http://worldclim.org
Bioclimatic	tmax_7	Max Temperature July	°C	Worldclim	http://worldclim.org
Bioclimatic	tmax_8	Max Temperature August	°C	Worldclim	http://worldclim.org
Bioclimatic	tmax_9	Max Temperature September	°C	Worldclim	http://worldclim.org
Bioclimatic	tmax_10	Max Temperature October	°C	Worldclim	http://worldclim.org
Bioclimatic	tmax_11	Max Temperature November	°C	Worldclim	http://worldclim.org
Bioclimatic	tmax_12	Max Termperature December	°C	Worldclim	http://worldclim.org
Bioclimatic	tmean_1	Mean Temperature January	°C	Worldclim	http://worldclim.org
Bioclimatic	tmean_2	Mean Termperature February	°C	Worldclim	http://worldclim.org
Bioclimatic	tmean_3	Mean Termperature March	°C	Worldclim	http://worldclim.org
Bioclimatic	tmean_4	Mean Temperature April	°C	Worldclim	http://worldclim.org
Bioclimatic	tmean_5	Mean Termperature May	°C	Worldclim	http://worldclim.org
Bioclimatic	tmean_6	Mean Temperature June	°C	Worldclim	http://worldclim.org
Bioclimatic	tmean_7	Mean Temperature July	°C	Worldclim	http://worldclim.org
Bioclimatic	tmean_8	Mean Temperature August	°C	Worldclim	http://worldclim.org
Bioclimatic	tmean_9	Mean Temperature September	°C	Worldclim	http://worldclim.org
Bioclimatic	tmean_10	Mean Temperature October	°C	Worldclim	http://worldclim.org
Bioclimatic	tmean_11	Mean Temperature November	°C	Worldclim	http://worldclim.org
Bioclimatic	tmean_12	Mean Termperature December	°C	Worldclim	http://worldclim.org
Bioclimatic	tmin_1	Min Temperature January	°C	Worldclim	http://worldclim.org
Bioclimatic	tmin_2	Min Termperature February	°C	Worldclim	http://worldclim.org
Bioclimatic	tmin_3	Min Termperature March	°C	Worldclim	http://worldclim.org
Bioclimatic	tmin_4	Min Temperature April	°C	Worldclim	http://worldclim.org
Bioclimatic	tmin_5	Min Termperature May	°C	Worldclim	http://worldclim.org
Bioclimatic	tmin_6	Min Temperature June	°C	Worldclim	http://worldclim.org
Bioclimatic	tmin_7	Min Temperature July	°C	Worldclim	http://worldclim.org
Bioclimatic	tmin_8	Min Temperature August	°C	Worldclim	http://worldclim.org
Bioclimatic	tmin_9	Min Temperature September	°C	Worldclim	http://worldclim.org
Bioclimatic	tmin_10	Min Temperature October	°C	Worldclim	http://worldclim.org
Bioclimatic	tmin_11	Min Temperature November	°C	Worldclim	http://worldclim.org
Bioclimatic	tmin_12	Min Termperature December	°C	Worldclim	http://worldclim.org
Edaphic	depth_rock	Depth to bedrock (R horizon) up to 200 cm	cm	Soilgrids	https://soilgrids.org
Edaphic	r_horizon	Probability of occurrence of R horizon	%	Soilgrids	https://soilgrids.org
Edaphic	ref_depth	Reference depth of the soil unit	Code	HWS Database	http://www.iiasa.ac.at/Research/LUC/External-World-soil-database/
Edaphic	sodicity	Sodic soil grade	grade	Soilgrids	https://soilgrids.org
Edaphic	t_awc1	Available soil water capacity (volumetric fraction) for h1 - topsoil	%	Soilgrids	https://soilgrids.org
Edaphic	t_awc2	Available soil water capacity (volumetric fraction) for h2 - topsoil	%	Soilgrids	https://soilgrids.org
Edaphic	t_awc3	Available soil water capacity (volumetric fraction) for h3 - topsoil	%	Soilgrids	https://soilgrids.org
Edaphic	t_awcts	Saturated water content (volumetric fraction) for tS - topsoil	%	Soilgrids	https://soilgrids.org
Edaphic	t_bs	Topsoil base saturation	%	HWS Database	http://www.iiasa.ac.at/Research/LUC/External-World-soil-database/
Edaphic	t_bulk_dens	Bulk density (fine earth) in kg / cubic-meter - topsoil	kg / cubic-m	Soilgrids	https://soilgrids.org
Edaphic	t_caco3	Topsoil calcium carbonate content	% weight	HWS Database	http://www.iiasa.ac.at/Research/LUC/External-World-soil-database/
Edaphic	t_caso4	Topsoil calcium sulphate (gypsum) content	% weight	HWS Database	http://www.iiasa.ac.at/Research/LUC/External-World-soil-database/
Edaphic	t_cec_clay	Topsoil CEC due to clay fraction	cmol/kg	HWS Database	http://www.iiasa.ac.at/Research/LUC/External-World-soil-database/
Edaphic	t_cec_soil	Topsoil CEC (soil)	cmol/kg	HWS Database	http://www.iiasa.ac.at/Research/LUC/External-World-soil-database/
Edaphic	t_cecsol	Cation exchange capacity of soil in cmolc/kg - topsoil	cmol / kg	Soilgrids	https://soilgrids.org
Edaphic	t_clay	Topsoil clay fraction	% weight	HWS Database	http://www.iiasa.ac.at/Research/LUC/External-World-soil-database/
Edaphic	t_clay_cont	Clay content (0-2 micro meter) mass fraction in % - topsoil	%	Soilgrids	https://soilgrids.org
Edaphic	t_coarse_frag	Coarse fragments volumetric in %	%	Soilgrids	https://soilgrids.org
Edaphic	t_ece	Topsoil salinity	dS/m	HWS Database	http://www.iiasa.ac.at/Research/LUC/External-World-soil-database/
Edaphic	t_esp	Topsoil sodicity	%	HWS Database	http://www.iiasa.ac.at/Research/LUC/External-World-soil-database/
Edaphic	t_gravel	Topsoil gravel content	%vol.	HWS Database	http://www.iiasa.ac.at/Research/LUC/External-World-soil-database/
Edaphic	t_oc	Topsoil organic Carbon	% weight	HWS Database	http://www.iiasa.ac.at/Research/LUC/External-World-soil-database/
Edaphic	t_oc_cont	Soil organic carbon content (fine earth fraction) in g per kg	g / kg	Soilgrids	https://soilgrids.org
Edaphic	t_oc_dens	Soil organic carbon density in kg per cubic-m	kg / cubic-m	Soilgrids	https://soilgrids.org
Edaphic	t_oc_stock	Soil organic carbon stock in tons per ha	tonnes / ha	Soilgrids	https://soilgrids.org
Edaphic	t_ph_h2o	Topsoil pH (H2O)	-log(H+)	HWS Database	http://www.iiasa.ac.at/Research/LUC/External-World-soil-database/
Edaphic	t_ph_hox	Soil pH x 10 in H2O	index*10	Soilgrids	https://soilgrids.org
Edaphic	t_ph_kcl	Soil pH x 10 in KCl	index*10	Soilgrids	https://soilgrids.org
Edaphic	t_ref_bulk	Topsoil reference bulk density	kg/dm3	HWS Database	http://www.iiasa.ac.at/Research/LUC/External-World-soil-database/
Edaphic	t_sand	Topsoil sand fraction	% weight	HWS Database	http://www.iiasa.ac.at/Research/LUC/External-World-soil-database/
Edaphic	t_sand_cont	Sand content (50-2000 micro meter) mass fraction in %	%	Soilgrids	https://soilgrids.org
Edaphic	t_silt	Topsoil silt fraction	% weight	HWS Database	http://www.iiasa.ac.at/Research/LUC/External-World-soil-database/
Edaphic	t_silt_cont	Silt content (2-50 micro meter) mass fraction in %	%	Soilgrids	https://soilgrids.org
Edaphic	t_soilwater_cap	Available soil water capacity (volumetric fraction) until wilting point	%	Soilgrids	https://soilgrids.org
Edaphic	t_teb	Topsoil total exchangeable bases	cmol/kg	HWS Database	http://www.iiasa.ac.at/Research/LUC/External-World-soil-database/
Geophysic	alt	Elevation (meters above sea level)	m	Worldclim	http://worldclim.org
Geophysic	aspect	Orientation	º	Derived from SRTM DEM	NA
Geophysic	eastness	Eastness . Values close to 1 if East trend orientation, - 1 if West trend orientation, 0 if North or South trend		Derived from SRTM DEM	NA
Geophysic	northness	Northness. Values close to 1 if North trend orientation, - 1 if South trend, 0 if East or West trend		Derived from SRTM DEM	NA
Geophysic	POINT_X	Longitude (cell centroid)	Grados decimales	NA	NA
Geophysic	POINT_Y	Latitude (cell centroid)	Grados decimales	NA	NA
Geophysic	slope	Slope	º	Derived from SRTM DEM	NA
Geophysic	srad_1	Solar radiation January	MJ m-2	Worldclim2	http://worldclim.org
Geophysic	srad_2	Solar radiation February	MJ m-2	Worldclim2	http://worldclim.org
Geophysic	srad_3	Solar radiation March	MJ m-2	Worldclim2	http://worldclim.org
Geophysic	srad_4	Solar radiation April	MJ m-2	Worldclim2	http://worldclim.org
Geophysic	srad_5	Solar radiarion May	MJ m-2	Worldclim2	http://worldclim.org
Geophysic	srad_6	Solar radiation June	MJ m-2	Worldclim2	http://worldclim.org
Geophysic	srad_7	Solar radiation July	MJ m-2	Worldclim2	http://worldclim.org
Geophysic	srad_8	Solar radiation August	MJ m-2	Worldclim2	http://worldclim.org
Geophysic	srad_9	Solar radiation September	MJ m-2	Worldclim2	http://worldclim.org
Geophysic	srad_10	Solar radiation October	MJ m-2	Worldclim2	http://worldclim.org
Geophysic	srad_11	Solar radiation November	MJ m-2	Worldclim2	http://worldclim.org
Geophysic	srad_12	Solar radiation December	MJ m-2	Worldclim2	http://worldclim.org
Geophysic	srad_annual	Annual solar radiation	MJ m-2	Worldclim2	http://worldclim.org
