# Supplementary material for: Searching for Abiotic Tolerant and Biotic Stress Resistant Wild Lentils for Introgression Breeding Through Predictive Characterization
Source: Front Plant Sci. 2022 Mar 3;13:817849. doi: 10.3389/fpls.2022.817849 (PMC8928559; doi:10.3389/fpls.2022.817849)
Supplement: Supplementary file 3 [file Table_3.XLSX]

## Sheet: SM3_RubioTesoetal
Supplementary Material 3: Lentil accessions evaluated in their resistance to lentil rust and used to calibrate the models of the Predictive Characterization
Unique_Identifier	IAS code	Taxon	Lentil Rust - field average DSr	Resistance (binarized)	Latitude	Longitude	Country	Province	Locality	ELC category
Eval384	1595	Lens nigricans	0	1	43.9167	5.13333	France	NA	Fontaine de Vaucaluse	21
Eval387	1599	Lens nigricans	0	1	43.3569	16.9503	Croatia	NA	Baska Voda	24
Eval410	1631	Lens culinaris subsp orientalis	0	1	36.3331	33.4133	Turkey	NA	Icel	21
Eval348	1524	Lens culinaris subsp culinaris	0.5	1	25.1833	85.5167	India	NA	Bihar	NA
Eval335	1447	Lens culinaris subsp culinaris	0.9	1	32.3333	74.35	Pakistan	Punjab	Daska	NA
Eval400	1618	Lens culinaris subsp orientalis	0.9	1	37.0796	37.411	Turkey	NA	Gaziantep	21
Eval401	1619	Lens culinaris subsp orientalis	1.8	1	37.8232	32.9893	Turkey	NA	Karatay. Not found - RW	21
Eval366	1572	Lens ervoides	3.2	1	40.5919	17.1153	Italy	NA	Massafra	21
Eval322	1433	Lens culinaris subsp culinaris	3.6	1	41.5436	22.5444	Macedonia	NA	Dukatino	25
Eval334	1446	Lens culinaris subsp culinaris	3.6	1	30.0667	73.0667	Pakistan	Punjab	Arifwala	NA
Eval354	1536	Lens culinaris subsp culinaris	6.4	1	28.9833	77.7	India	NA	Uttar Pradesh	NA
Eval344	1517	Lens culinaris subsp culinaris	7.3	1	19.5167	-98.8667	Mexico	NA	Texcoco	NA
Eval383	1594	Lens ervoides	9.1	1	36.3	30.15	Turkey	NA	Antalya	NA
Eval411	1632	Lens culinaris subsp orientalis	9.5	1	38.3833	37.6	Turkey	NA	Malatya	18
Eval351	1527	Lens culinaris subsp culinaris	9.7	1	25.1833	85.5167	India	NA	Bihar	NA
Eval320	1431	Lens culinaris subsp culinaris	10	1	41.8119	21.9947	Macedonia	NA	Amzibegovo	21
Eval321	1432	Lens culinaris subsp culinaris	13.6	1	11.5	39.6	Ethiopia	NA	Wichale market	NA
Eval359	1565	Lens culinaris subsp culinaris	13.6	1	42.3333	-5.36667	Spain	NA	Leon	24
Eval296	1392	Lens culinaris subsp culinaris	15.2	1	-36.6	-72.1167	CHILE	NA	Chillan	NA
Eval337	1449	Lens culinaris subsp culinaris	16.4	1	35.2833	47.1833	Iran	NA	Garmackabad	NA
Eval145	1145	Lens culinaris	16.7	1	37.1828	-3.0625	Spain	Granada	Lacalahorra	21
Eval137	1137	Lens culinaris	16.8	1	37.1772	-2.94722	Spain	Granada	Hueneja	21
Eval168	1168	Lens culinaris	16.9	1	43.1347	-8.93167	Spain	La Coruña	Lamas (Zas)	25
Eval310	1409	Lens culinaris subsp culinaris	18.2	1	42	47	Russian Federation	NA	Daghestan	NA
Eval341	1501	Lens culinaris subsp culinaris	18.2	1	32.6083	51.7499	Iran	NA	E?fah?n	NA
Eval352	1533	Lens culinaris subsp culinaris	18.2	1	28	80	India	NA	Uttar Pradesh	NA
Eval415	1636	Lens culinaris subsp orientalis	18.2	1	39.5333	67.8833	Tajikistan	NA	Urmitan	NA
Eval184	1184	Lens culinaris	20.6	1	28.9603	-13.5514	Spain	Las Palmas	Arrecife	NA
Eval358	1564	Lens culinaris subsp culinaris	20.9	1	40.4	3.68333	Spain	NA	Madrid	NA
Eval258	1276	Lens culinaris	23.5	1	40.1089	-3.38722	Spain	Madrid	Colmenar de Oreja	21
Eval131	1131	Lens culinaris	23.9	1	42.7742	-5.94333	Spain	León	Riello	25
Eval306	1403	Lens culinaris subsp culinaris	25.5	1	36.39	37.18	Syria	NA	Aleppo	2
Eval343	1516	Lens culinaris subsp culinaris	25.5	1	46.9053	-117.08	United States	eastern Washington	Palouse hills	NA
Eval311	1419	Lens culinaris subsp culinaris	27.3	1	38.2494	48.3014	Iran	NA	Ardabil	NA
Eval349	1525	Lens culinaris subsp culinaris	27.3	1	25.1833	85.5167	India	NA	Bihar	NA
Eval390	1602	Lens nigricans	27.3	1	44.0833	7.6	France	NA	Tende	24
Eval407	1627	Lens culinaris subsp orientalis	27.3	1	40.3226	36.5691	Turkey	NA	Tokat	27
Eval412	1633	Lens culinaris subsp orientalis	27.3	1	37.5667	41.0667	Turkey	NA	Mardin	21
Eval416	1637	Lens culinaris subsp orientalis	27.7	1	39.4667	67.7333	Tajikistan	NA	Penzikent	NA
Eval171	1171	Lens culinaris	28.1	1	29.0967	-13.47	Spain	Las Palmas	Haria	2
Eval336	1448	Lens culinaris subsp culinaris	29.4	1	34.6175	71.9714	Pakistan	North-West Frontier	Bat Khela	NA
Eval333	1445	Lens culinaris subsp culinaris	30.3	0	29.145	71.2751	Pakistan	NA	Ahmedpur Sharkia. Not Found - RW	NA
Eval69	1069	Lens culinaris	30.9	0	42.4094	-4.17556	Spain	Burgos	Padilla de Abajo	24
Eval194	1195	Lens culinaris	33.6	0	42.1728	-0.00527778	Spain	Huesca	Radiquero	21
Eval289	1375	Lens culinaris subsp culinaris	35.2	0	39.6333	22.4167	Greece	NA	Thessalía	21
Eval97	1097	Lens culinaris	35.3	0	40.5881	-1.78972	Spain	Guadalajara	Checa	15
Eval263	1282	Lens culinaris	35.3	0	42.5717	-5.05972	Spain	Leon	Villamartin de Don Sancho	24
Eval269	1288	Lens nigricans	35.3	0	37.0833	-5.5	Spain	Sevilla	Moron de la frontera	2
Eval279	1300	Lens culinaris	35.3	0	42.4069	-4.90222	Spain	Palencia	Lagartos	24
Eval18	1018	Lens culinaris	35.7	0	39.7711	3.02444	Spain	Baleares	Sa Pobla	2
Eval295	1391	Lens culinaris subsp culinaris	36.4	0	-36.6	-72.1167	Chile	NA	Biobío	NA
Eval345	1520	Lens culinaris subsp culinaris	36.4	0	-28.6333	-53.1	Brazil	NA	Ibiruba	NA
Eval377	1586	Lens ervoides	36.4	0	32.9946	35.2243	Israel	NA	Yechiam. Not Found - RW	2
Eval380	1589	Lens ervoides	36.4	0	37.62	35.86	Turkey	NA	Adana	2
Eval78	1078	Lens culinaris	37.8	0	42.8931	-5.76389	Spain	León	Geras (La Pola de Gordon)	15
Eval136	1136	Lens culinaris	37.8	0	42.8764	-4.1125	Spain	Cantabria	Sotillo (Valdeprado del Río)	24
Eval182	1182	Lens culinaris	38.1	0	40.9894	-6.865	Spain	Salamanca	La Fregeneda	22
Eval353	1534	Lens culinaris subsp culinaris	38.2	0	28.05	79.1167	India	NA	Uttar Pradesh	NA
Eval267	1286	Lens culinaris	38.8	0	28.3958	-14.0867	Spain	Las Palmas	Bentacuria	2
Eval98	1098	Lens culinaris	38.9	0	40.7361	-1.61778	Spain	Guadalajara	Setiles	24
Eval301	1398	Lens culinaris subsp culinaris	39.4	0	-37.8833	-71.1833	Chile	NA	Mallecon	NA
Eval251	1261	Lens culinaris	39.9	0	42.9733	-4.92389	Spain	Leon	Boca de Huergano	16
Eval112	1112	Lens culinaris	40.2	0	40.1958	-1.61611	Spain	Cuenca	Zafrilla	24
Eval14	1014	Lens culinaris	40.6	0	42.2217	-4.85556	Spain	León	Cármenes	24
Eval193	1194	Lens culinaris	40.7	0	42.1728	-0.00527778	Spain	Huesca	Radiquero	21
Eval72	1072	Lens culinaris	41	0	42.8278	-4.95139	Spain	León	La Sota de Valderrueda (Valderrueda)	24
Eval28	1028	Lens culinaris	41.7	0	42.8083	-5.58472	Spain	León	Brugos de Fenar (La Robla)	24
Eval129	1129	Lens culinaris	41.8	0	42.2911	-4.14194	Spain	Burgos	Castrojeriz	24
Eval315	1424	Lens culinaris subsp culinaris	42.4	0	37.2167	30.3	Turkey	Antalya	Bozova	21
Eval91	1091	Lens culinaris	42.6	0	42.2978	-5.89778	Spain	León	La Bañeza	24
Eval163	1163	Lens culinaris	43	0	40.6833	-2.91667	Spain	Guadalajara	Archilla, Brihuega	24
Eval273	1292	Lens culinaris	43	0	42.9094	-4.07583	Spain	Cantabria	Villarprado del Rio	24
Eval178	1178	Lens culinaris	43.2	0	28.5667	-13.8333	Spain	Las Palmas	La Oliva (Rosa de Tinoja)	2
Eval116	1116	Lens culinaris	43.5	0	39.6119	-1.79472	Spain	Cuenca	Campillo de Altobuey	21
Eval66	1066	Lens culinaris	44.1	0	41.3747	-2.90833	Spain	Soria	Alalo (Berlanga de Duero)	24
Eval292	1380	Lens culinaris subsp culinaris	44.2	0	48.3333	-1.16667	France	NA	Beauce	24
Eval255	1271	Lens culinaris	44.4	0	29.1453	-13.4967	Spain	Las Palmas	Haria	3
Eval275	1295	Lens culinaris	44.4	0	40.7583	-2.86889	Spain	Guadalajara	Brihuega	24
Eval122	1122	Lens culinaris	44.5	0	37.3225	-3.33056	Spain	Granada	Diezma	21
Eval191	1192	Lens culinaris	44.6	0	42.4256	-0.661389	Spain	Huesca	Las Peñas de Riglos (Centenero)	24
Eval280	1301	Lens culinaris	44.8	0	42.0997	-5.03306	Spain	Valladolid	Villalón de Campos	24
Eval138	1138	Lens culinaris	45.1	0	42.3903	-5.39028	Spain	León	San Román de los Oteros (Gusendos de los Oteros)	24
Eval166	1166	Lens culinaris	45.2	0	41.4081	-4.40306	Spain	Segovia	San Cristóbal de Cuéllar	24
Eval281	1338	Lens culinaris subsp culinaris	45.5	0	41.6667	26.5667	Turkey	NA	Edirne	21
Eval291	1379	Lens culinaris subsp culinaris	45.5	0	48.0286	0.332655	France	NA	Champagne area. Insufficient data - RW	24
Eval297	1394	Lens culinaris subsp culinaris	45.5	0	-36.6	-72.1167	Chile	NA	Chillan	NA
Eval314	1423	Lens culinaris subsp culinaris	45.5	0	37.2167	30.3	Turkey	Antalya	Bozova	21
Eval325	1436	Lens culinaris subsp culinaris	45.5	0	31.75	-8.25	Morocco	NA	Guich	2
Eval181	1181	Lens culinaris	45.9	0	38.2519	-3.20389	Spain	Jaén	Santisteban del Puerto	21
Eval16	1016	Lens culinaris	46.2	0	42.4108	-4.36	Spain	Palencia	Osorno la Mayor	24
Eval76	1076	Lens culinaris	46.4	0	42.9847	-6.02361	Spain	León	La Majua (San Emiliano)	16
Eval85	1085	Lens culinaris	46.5	0	41.0775	-5.61194	Spain	Salamanca	Carbajosa de Armuña (Castellanos de Villiquera)	21
Eval79	1079	Lens culinaris	46.6	0	42.9528	-5.54444	Spain	León	Valverdín (Carmenes)	16
Eval68	1068	Lens culinaris	46.7	0	42.33	-4.03417	Spain	Burgos	Castellanos de Castro	24
Eval140	1140	Lens culinaris	46.8	0	42.9431	-5.72222	Spain	León	Pobladura de la Tercia (Villamanín)	16
Eval120	1120	Lens culinaris	47.6	0	41.9431	-4.50639	Spain	Palencia	Calabazanos (Villamuriel de Cerrato)	24
Eval154	1154	Lens culinaris	47.8	0	40.5192	-2.87972	Spain	Guadalajara	Fuentelencina	24
Eval338	1476	Lens culinaris subsp culinaris	48.2	0	32.6083	51.7499	Iran	NA	E?fah?n	NA
Eval134	1134	Lens culinaris	48.3	0	28.9667	-13.7167	Spain	Las Palmas	Uga (Teguise 5,2 km NE)	3
Eval139	1139	Lens culinaris	48.3	0	42.9733	-4.92389	Spain	León	Boca de Huérgano	16
Eval283	1344	Lens culinaris subsp culinaris	48.5	0	33.3678	35.874	Syria	NA	From village of Arnet at foot of Mount Hermon, Syria.	21
Eval326	1437	Lens culinaris subsp culinaris	48.5	0	31.75	-8.25	Morocco	NA	Guich	2
Eval88	1088	Lens culinaris	48.8	0	41.0747	-5.56694	Spain	Salamanca	La Velles	21
Eval33	1033	Lens culinaris	49	0	39.8242	-2.76722	Spain	Cuenca	Almonacid del Marquesado	21
Eval172	1172	Lens culinaris	49.4	0	37.6708	-4.23667	Spain	Cordoba	Baena (Albendín)	2
Eval195	1196	Lens culinaris	49.6	0	42.1728	-0.00527778	Spain	Huesca	Radiquero	21
Eval58	1058	Lens culinaris	49.8	0	40.8672	-1.93583	Spain	Guadalajara	Rillo de Gallo	24
Eval110	1110	Lens culinaris	49.8	0	40.3236	-3.10833	Spain	Guadalajara	Mondéjar	21
Eval192	1193	Lens culinaris	50	0	41.0667	-1.38583	Spain	Teruel	San Martín del Rio	24
Eval318	1427	Lens culinaris subsp culinaris	50	0	37.3061	29.7758	Turkey	NA	Tefenni	21
Eval196	1197	Lens culinaris	50.2	0	42.1728	-0.00527778	Spain	Huesca	Radiquero	21
Eval183	1183	Lens culinaris	50.3	0	41.9861	-5.40306	Spain	Zamora	Villanueva del Campo	24
Eval96	1096	Lens culinaris	50.8	0	40.7514	-1.80611	Spain	Guadalajara	Torrecuadrada de Molina	24
Eval177	1177	Lens culinaris	50.9	0	37.5731	-3.50361	Spain	Granada	Montejicar	21
Eval57	1057	Lens culinaris	51.5	0	40.8644	-2.72472	Spain	Guadalajara	Alaminos	24
Eval286	1354	Lens culinaris subsp culinaris	51.5	0	33.5446	68.4106	Afghanistan	Ghazni	From Ghazni, Ghazni Province.	NA
Eval46	1046	Lens culinaris	51.6	0	39.2883	-1.47	Spain	Albacete	Casas-Ibañez	21
Eval93	1093	Lens culinaris	51.9	0	42.3508	-5.38389	Spain	León	Santa María de los Oteros (Matadeón de los Oteros)	24
Eval143	1143	Lens culinaris	51.9	0	38.0706	-3.30611	Spain	Jaén	Sabiote	21
Eval188	1189	Lens culinaris	51.9	0	42.0997	-5.03306	Spain	Valladolid	Villalón de Campos	24
Eval130	1130	Lens culinaris	52.4	0	39.8181	-2.94917	Spain	Cuenca	Pozorrubio	21
Eval151	1151	Lens culinaris	52.5	0	40.735	-2.83389	Spain	Guadalajara	Pajares, Brihuega	24
Eval84	1084	Lens culinaris	52.7	0	42.6003	-5.56556	Spain	León	León	24
Eval148	1148	Lens culinaris	52.7	0	29.0967	-13.47	Spain	Las Palmas	Mala, Haria	2
Eval30	1030	Lens culinaris	53.4	0	40.2114	-3.19083	Spain	Madrid	Valdaracete	21
Eval133	1133	Lens culinaris	53.5	0	42.9694	-6.125	Spain	León	La Riera (Cabrillanes)	15
Eval54	1054	Lens culinaris	53.7	0	39.7297	-2.92639	Spain	Cuenca	Villamayor de Santiago	21
Eval248	1255	Lens culinaris	53.9	0	42.9094	-4.07583	Spain	Cantabria	Valdeprado del Rio	24
Eval74	1074	Lens culinaris	54.2	0	42.275	-5.05833	Spain	León	Arenillas de Valderaduey (Sahagún)	24
Eval25	1025	Lens culinaris	54.5	0	38.1103	-3.085	Spain	Jaén	Villacarrillo	21
Eval282	1339	Lens culinaris subsp culinaris	54.5	0	39.7419	39.4925	Turkey	NA	Erzincan	27
Eval317	1426	Lens culinaris subsp culinaris	54.5	0	40.9167	32.0833	Turkey	Bolu	Babahidir	27
Eval319	1428	Lens culinaris subsp culinaris	54.5	0	39.4	30.6333	Turkey	Eski?ehir	Kesenler	21
Eval331	1443	Lens culinaris subsp culinaris	54.5	0	31.1333	35.6408	Jordan	NA	Fragi, Karak	2
Eval340	1500	Lens culinaris subsp culinaris	54.5	0	32.6083	51.7499	Iran	NA	E?fah?n	NA
Eval346	1522	Lens culinaris subsp culinaris	54.5	0	28	80	India	NA	Uttar Pradesh	NA
Eval347	1523	Lens culinaris subsp culinaris	54.5	0	25.1833	85.5167	India	NA	Bihar	NA
Eval350	1526	Lens culinaris subsp culinaris	54.5	0	25.1833	85.5167	India	NA	Bihar	NA
Eval395	1609	Lens culinaris subsp orientalis	54.5	0	49.9833	16.95	Czech Republic	north Mora	Teminice	16
Eval403	1622	Lens culinaris subsp orientalis	54.5	0	37.9016	40.1553	Turkey	NA	Diyarbakir	21
Eval262	1281	Lens culinaris	54.9	0	40.6208	-2.95278	Spain	Guadalajara	Valfermoso de Tajuña	24
Eval141	1141	Lens culinaris	55.2	0	43.0069	-5.68333	Spain	León	Tonín (Villamanín)	16
Eval170	1170	Lens culinaris	55.3	0	41.0197	-5.59028	Spain	Salamanca	Castellanos de Moriscos	21
Eval80	1080	Lens culinaris	56	0	42.8861	-5.45417	Spain	León	Correcillas (Valdepielago)	24
Eval241	1248	Lens culinaris	56	0	39.9614	-3.49833	Spain	Toledo	Ocaña	21
Eval63	1063	Lens culinaris	56.1	0	42.3389	-5.36806	Spain	León	Matadeón de los Oteros	24
Eval123	1123	Lens culinaris	56.1	0	36.9461	-3.17944	Spain	Granada	Cadiar	21
Eval135	1135	Lens culinaris	56.3	0	42.9094	-4.07583	Spain	Cantabria	Arroyal (Valdeprado del Río)	24
Eval12	1012	Lens culinaris	56.6	0	42.2217	-4.85556	Spain	Toledo	Quintanar de la Orden	24
Eval162	1162	Lens culinaris	56.6	0	40.9036	-2.91306	Spain	Guadalajara	Villanueva de Argecilla	24
Eval210	1213	Lens culinaris	56.7	0	42.9733	-4.92389	Spain	Leon	Boca de Huergano	16
Eval124	1124	Lens culinaris	56.8	0	39.2083	-2.15806	Spain	Albacete	La Roda	21
Eval22	1022	Lens culinaris	56.9	0	40.6408	-2.84139	Spain	Guadalajara	Yélamos de Arriba	24
Eval32	1032	Lens culinaris	56.9	0	40.0389	-2.7375	Spain	Cuenca	Carrascosa del Campo (Campos del Paraíso)	21
Eval51	1051	Lens culinaris	56.9	0	39.3333	-2.26667	Spain	Cuenca	Hoya del Muerto (Casas de Haro)	21
Eval144	1144	Lens culinaris	56.9	0	40.0086	-3.94556	Spain	Toledo	Cabañas de la Sagra	21
Eval115	1115	Lens culinaris	57.4	0	39.6272	-1.94361	Spain	Cuenca	Gabaldón	21
Eval339	1494	Lens culinaris subsp culinaris	57.6	0	32.6083	51.7499	Iran	NA	E?fah?n	NA
Eval106	1106	Lens culinaris	57.9	0	42.6086	-4.79556	Spain	Palencia	Celadilla del Río (Pino del Río)	24
Eval47	1047	Lens culinaris	58	0	39.2667	-1.91167	Spain	Albacete	Tarazona de La Mancha	21
Eval20	1020	Lens culinaris	58.1	0	42.1339	-5.08917	Spain	Valladolid	Bustillo de Chaves	24
Eval17	1017	Lens culinaris	58.2	0	38.9658	-1.44417	Spain	Albacete	Higueruela	21
Eval2	1002	Lens culinaris	58.3	0	37.4919	-2.77361	Spain	Granada	Baza	21
Eval179	1179	Lens culinaris	58.4	0	28.5267	-13.9906	Spain	Las Palmas	Puerto del Rosario. Tefia	2
Eval81	1081	Lens culinaris	58.7	0	42.9733	-4.92389	Spain	León	Boca de Huérgano	16
Eval126	1126	Lens culinaris	58.8	0	39.5144	-2.48944	Spain	Cuenca	La Alberca de Záncara	21
Eval95	1095	Lens culinaris	58.9	0	40.7453	-1.73528	Spain	Guadalajara	Anquela del Pedregal	24
Eval298	1395	Lens culinaris subsp culinaris	59.1	0	-36.6	-72.1167	Chile	NA	Chillan	NA
Eval303	1400	Lens culinaris subsp culinaris	59.1	0	-33.45	-70.6667	CHILE	NA	Región Metropolitana de Santiago	NA
Eval308	1406	Lens culinaris subsp culinaris	59.1	0	14.5667	-90.7333	Guatemala	NA	Sacatepéquez	NA
Eval328	1439	Lens culinaris subsp culinaris	59.1	0	44.2236	20.3117	Serbia	NA	Ivankovci	25
Eval13	1013	Lens culinaris	59.2	0	42.2217	-4.85556	Spain	Salamanca	Salamanca	24
Eval37	1037	Lens culinaris	59.3	0	39.3667	-1.7	Spain	Cuenca	Ledaña (Iniesta 1 km)	21
Eval56	1056	Lens culinaris	59.4	0	40.9539	-2.41528	Spain	Guadalajara	La Hortezuela de Océn	24
Eval38	1038	Lens culinaris	59.7	0	39.3572	-1.715	Spain	Cuenca	Ledaña	21
Eval31	1031	Lens culinaris	59.9	0	40.1428	-2.56889	Spain	Cuenca	Caracenilla (Huete)	24
Eval77	1077	Lens culinaris	59.9	0	42.95	-5.98333	Spain	León	Villafeliz (San Emiliano)	16
Eval128	1128	Lens culinaris	59.9	0	39.4697	-3.5325	Spain	Toledo	Madridejos	21
Eval132	1132	Lens culinaris	59.9	0	42.4639	-6.20556	Spain	León	El Ganso (Brazuelo)	25
Eval44	1044	Lens culinaris	60.1	0	38.9633	-2.125	Spain	Albacete	La Herrera	21
Eval82	1082	Lens culinaris	60.2	0	43.0028	-5.25694	Spain	León	Redipollos (Puebla de Lillo)	16
Eval24	1024	Lens culinaris	60.3	0	39.9233	-3.00778	Spain	Cuenca	Fuente de Pedro Naharro	21
Eval159	1159	Lens culinaris	60.3	0	40.8244	-2.78111	Spain	Guadalajara	Yela, Brihuega	24
Eval27	1027	Lens culinaris	60.5	0	40.9264	-2.92111	Spain	Guadalajara	Jadraque	24
Eval34	1034	Lens culinaris	60.5	0	39.5617	-1.90861	Spain	Cuenca	Motilla del Palancar	21
Eval29	1029	Lens culinaris	60.6	0	40.5117	-2.89	Spain	Guadalajara	Fuentelencina	24
Eval86	1086	Lens culinaris	60.6	0	41.065	-5.52417	Spain	Salamanca	Villaverde de Guareña	21
Eval175	1175	Lens culinaris	60.6	0	37.3439	-3.78556	Spain	Granada	Moclín	21
Eval277	1297	Lens culinaris	60.6	0	40.1089	-3.38722	Spain	Madrid	Colmenar de Oreja	21
Eval156	1156	Lens culinaris	60.9	0	40.6208	-2.95278	Spain	Guadalajara	Valfermoso de Tajuña	24
Eval246	1253	Lens culinaris	61	0	42.8764	-4.1125	Spain	Cantabria	Valdeprado del Rio	24
Eval256	1273	Lens culinaris	61	0	40.6208	-2.95278	Spain	Guadalajara	Valfermoso de Tajuña	24
Eval104	1104	Lens culinaris	61.2	0	39.9614	-3.49833	Spain	Toledo	Ocaña	21
Eval45	1045	Lens culinaris	61.5	0	38.8853	-2.14972	Spain	Albacete	Balazote	21
Eval101	1101	Lens culinaris	61.6	0	39.0686	-3.61028	Spain	Ciudad Real	Daimiel	21
Eval176	1176	Lens culinaris	61.6	0	37.3519	-3.29194	Spain	Granada	Darro	21
Eval223	1226	Lens culinaris	61.6	0	28.3958	-14.0867	Spain	Las Palmas	Vega de Río de Palmas (Betancuria)	2
Eval150	1150	Lens culinaris	61.7	0	40.9397	-2.78611	Spain	Guadalajara	Castejón de Henares	24
Eval3	1003	Lens culinaris	61.8	0	37.7869	-5.27	Spain	Córdoba	Montealto (Hornachuelos)	2
Eval35	1035	Lens culinaris	61.8	0	39.525	-1.97722	Spain	Cuenca	Cruz de la Legua (Valhermoso de la Fuente)	21
Eval146	1146	Lens culinaris	61.9	0	37.3958	-2.61	Spain	Almería	El Hijate,Cortijo Pilancón (Alcontar)	21
Eval161	1161	Lens culinaris	61.9	0	40.9397	-2.78611	Spain	Guadalajara	Castejón de Henares	24
Eval190	1191	Lens culinaris	61.9	0	42.5767	0.276389	Spain	Huesca	Tella-Sin (Sin)	15
Eval19	1019	Lens culinaris	62	0	41.3317	-5.08028	Spain	Valladolid	Nava del Rey	21
Eval113	1113	Lens culinaris	62	0	38.7028	-2.60278	Spain	Albacete	Povedilla	21
Eval36	1036	Lens culinaris	62.1	0	39.5003	-1.89722	Spain	Cuenca	El Peral	21
Eval40	1040	Lens culinaris	62.4	0	38.6358	-1.96833	Spain	Albacete	Casablanca 500m (Liétor)	21
Eval103	1103	Lens culinaris	62.5	0	38.9881	-4.11472	Spain	Ciudad Real	Alcolea de Calatrava	21
Eval105	1105	Lens culinaris	62.6	0	39.9664	-4.30056	Spain	Toledo	Gerindote	21
Eval249	1259	Lens culinaris	62.8	0	37.1772	-2.94722	Spain	Granada	Hueneja	21
Eval39	1039	Lens culinaris	63	0	39.3333	-1.71667	Spain	Cuenca	Hoya Camino de Navas (Ledaña)	21
Eval142	1142	Lens culinaris	63	0	42.9167	-5.00139	Spain	León	Tejerina (Prioro)	25
Eval114	1114	Lens culinaris	63.1	0	39.1367	-1.67528	Spain	Albacete	Valdeganga	21
Eval125	1125	Lens culinaris	63.3	0	39.2725	-2.31833	Spain	Albacete	Minaya	21
Eval276	1296	Lens culinaris	63.3	0	40.7583	-2.86889	Spain	Guadalajara	Brihuega	24
Eval174	1174	Lens culinaris	63.5	0	41.2325	-5.49417	Spain	Zamora	Fuentesaúco	21
Eval53	1053	Lens culinaris	63.6	0	39.3533	-2.32472	Spain	Cuenca	Casas de Fernando Alonso	21
Eval309	1407	Lens culinaris subsp culinaris	63.6	0	17.4667	-97.2333	Mexico	NA	Oaxaca	NA
Eval332	1444	Lens culinaris subsp culinaris	63.6	0	36.7	67.1	Afghanistan	Balkh	Mazar-i-Sharif	NA
Eval71	1071	Lens culinaris	63.7	0	38.9972	-1.85444	Spain	Albacete	Albacete	21
Eval73	1073	Lens culinaris	63.9	0	42.5717	-5.05972	Spain	León	Villamartín de Don Sancho	24
Eval94	1094	Lens culinaris	63.9	0	41.05	-2.1	Spain	Guadalajara	Balbacil (Maranchón)	24
Eval186	1186	Lens culinaris	64.2	0	40.1425	-3.42111	Spain	Madrid	Chinchón	21
Eval155	1155	Lens culinaris	64.3	0	40.745	-3.03139	Spain	Guadalajara	Torija	24
Eval61	1061	Lens culinaris	64.5	0	42.3217	-5.01917	Spain	León	Grajal de Campos	24
Eval169	1169	Lens culinaris	64.5	0	38.6139	-2.04972	Spain	Albacete	La Noguera (Ayna)	21
Eval217	1220	Lens culinaris	64.5	0	41.05	-2.1	Spain	Guadalajara	Maranchon	24
Eval247	1254	Lens culinaris	64.5	0	42.9094	-4.07583	Spain	Cantabria	Valdeprado del Rio	24
Eval87	1087	Lens culinaris	64.7	0	41.1153	-5.57278	Spain	Salamanca	Tardaguila	21
Eval26	1026	Lens culinaris	64.8	0	40.8697	-2.8425	Spain	Guadalajara	Ledanca	24
Eval274	1294	Lens culinaris	64.8	0	29.0967	-13.47	Spain	Las Palmas	Haria	2
Eval102	1102	Lens culinaris	65	0	38.7111	-4.17778	Spain	Ciudad Real	Almodóvar del Campo	21
Eval242	1249	Lens culinaris	65	0	42.2911	-4.14194	Spain	Burgos	Castrojeriz	24
Eval99	1099	Lens culinaris	65.3	0	40.5447	-2.9575	Spain	Guadalajara	Tendilla	24
Eval65	1065	Lens culinaris	65.4	0	41.0936	-5.55944	Spain	Salamanca	Arcediano	21
Eval127	1127	Lens culinaris	65.4	0	38.9739	-3.34389	Spain	Ciudad Real	Membrilla	21
Eval165	1165	Lens culinaris	65.5	0	40.6883	-2.88472	Spain	Guadalajara	Romancos, Brihuega	24
Eval21	1021	Lens culinaris	65.6	0	41.5381	-5.38667	Spain	Zamora	Tagarabuena (Toro)	21
Eval48	1048	Lens culinaris	65.7	0	39.2567	-1.85306	Spain	Albacete	Tarazona de La Mancha (Madriguera Casas Ferrer)	21
Eval180	1180	Lens culinaris	65.7	0	37.1339	-3.82	Spain	Granada	Chimeneas	21
Eval164	1164	Lens culinaris	65.8	0	40.6333	-2.9	Spain	Guadalajara	Balconete, Brihuega	24
Eval265	1284	Lens culinaris	65.9	0	39.2689	-2.60583	Spain	Albacete	Villarrobledo	21
Eval108	1108	Lens culinaris	66	0	42.2542	-5.26667	Spain	León	Albires	23
Eval67	1067	Lens culinaris	66.3	0	42.0783	-3.91278	Spain	Burgos	Villahoz	24
Eval149	1149	Lens culinaris	66.3	0	40.8842	-2.8175	Spain	Guadalajara	Argecilla	24
Eval245	1252	Lens culinaris	66.3	0	42.7742	-5.94333	Spain	Leon	Riello	25
Eval147	1147	Lens culinaris	66.5	0	37.88	-1.70861	Spain	Murcia	Zarzadilla de Totana (Lorca)	21
Eval55	1055	Lens culinaris	66.6	0	40.9036	-2.91306	Spain	Guadalajara	Villanueva de Argecilla	24
Eval41	1041	Lens culinaris	66.7	0	38.6219	-2.02639	Spain	Albacete	La Herrería (Alcadozo)	21
Eval75	1075	Lens culinaris	66.7	0	42.9514	-6.07083	Spain	León	Riolago (San Emiliano)	15
Eval270	1289	Lens culinaris	67	0	39.7297	-2.92639	Spain	Cuenca	Villamayor de Santiago	21
Eval10	1010	Lens culinaris	67.1	0	42.2217	-4.85556	Spain	Córdoba	Baena	24
Eval52	1052	Lens culinaris	68	0	39.2689	-2.60583	Spain	Albacete	Villarrobledo	21
Eval92	1092	Lens culinaris	68.3	0	41.6536	-4.72194	Spain	Valladolid	Valladolid	24
Eval9	1009	Lens culinaris	68.6	0	42.2217	-4.85556	Spain	Guadalajara	Cogolludo	24
Eval90	1090	Lens culinaris	68.7	0	42.3569	-5.20917	Spain	León	Vallecillo	23
Eval187	1187	Lens culinaris	68.7	0	40.1689	-3.27111	Spain	Madrid	Villarejo de Salvanés	21
Eval111	1111	Lens culinaris	68.9	0	41.2431	-2.73111	Spain	Guadalajara	Paredes de Siguenza	24
Eval59	1059	Lens culinaris	69	0	43.1522	-4.91611	Spain	León	Posada de Valdeón	15
Eval121	1121	Lens culinaris	69.2	0	37.7194	-2.53639	Spain	Granada	La Alquería (Galera)	21
Eval11	1011	Lens culinaris	69.3	0	42.2217	-4.85556	Spain	Zamora	Santa Clara de Avedillo	24
Eval254	1270	Lens culinaris	69.3	0	29.0967	-13.47	Spain	Las Palmas	Haria	2
Eval158	1158	Lens culinaris	69.6	0	40.7583	-2.86889	Spain	Guadalajara	Brihuega	24
Eval304	1401	Lens culinaris subsp culinaris	69.6	0	-33.45	-70.6667	CHILE	NA	Región Metropolitana de Santiago	NA
Eval215	1218	Lens culinaris	69.7	0	41.6536	-4.72194	Spain	Valladolid	Valladolid	24
Eval23	1023	Lens culinaris	69.8	0	42.2133	-5.20472	Spain	Valladolid	Saelices de Moyarga	24
Eval43	1043	Lens culinaris	70.3	0	38.7222	-1.91	Spain	Albacete	Pozohondo	21
Eval7	1007	Lens culinaris	70.4	0	42.2217	-4.85556	Spain	Palencia	Boadilla de Rioseco	24
Eval185	1185	Lens culinaris	70.6	0	40.1089	-3.38722	Spain	Madrid	Colmenar de Oreja	21
Eval109	1109	Lens culinaris	70.8	0	40.9453	-2.725	Spain	Guadalajara	Mirabueno	24
Eval4	1004	Lens culinaris	70.9	0	28.7972	-17.7586	Spain	Tenerife	San Andrés	2
Eval42	1042	Lens culinaris	71.5	0	38.7519	-1.9525	Spain	Albacete	Los Pocicos (Pozohondo)	21
Eval216	1219	Lens culinaris	71.5	0	42.3722	-5.03194	Spain	Leon	Sahagun	24
Eval231	1236	Lens culinaris	71.5	0	39.7297	-2.92639	Spain	Cuenca	Villamayor de Santiago	21
Eval243	1250	Lens culinaris	71.5	0	39.5144	-2.48944	Spain	Cuenca	La Alberca de Zancara	21
Eval1	1001	Lens culinaris	71.6	0	39.7606	-3.16306	Spain	Toledo	Corral de Almaguer	21
Eval8	1008	Lens culinaris	71.6	0	42.2217	-4.85556	Spain	Córdoba	Castro del Río	24
Eval252	1267	Lens culinaris	71.9	0	37.1772	-2.94722	Spain	Granada	Hueneja	21
Eval153	1153	Lens culinaris	72	0	40.5031	-2.94278	Spain	Guadalajara	Moratilla de los Meleros	24
Eval152	1152	Lens culinaris	72.1	0	40.4636	-2.96028	Spain	Guadalajara	Hueva	24
Eval64	1064	Lens culinaris	72.3	0	42.275	-5.43333	Spain	León	Alcuetas (Villabraz)	24
Eval6	1006	Lens culinaris	72.4	0	42.2217	-4.85556	Spain	Palencia	Cisneros	24
Eval284	1345	Lens culinaris subsp culinaris	72.7	0	33.7606	35.8852	Libano	Zahle	From Al-Marj, Zahle, Lebanon.	2
Eval285	1346	Lens culinaris subsp culinaris	72.7	0	38.218	37.2033	Turkey	NA	From Elbistan, Maras	21
Eval288	1366	Lens culinaris subsp culinaris	72.7	0	9.5833	41.8667	Ethiopia	NA	Dire Dawa	NA
Eval375	1584	Lens ervoides	72.7	0	31.8167	35.0333	Israel	NA	Sha-Hagay	2
Eval404	1624	Lens culinaris subsp orientalis	72.7	0	37.44	41.03	Turkey	NA	Mardin	21
Eval405	1625	Lens culinaris subsp orientalis	72.7	0	37.4167	41.3833	Turkey	NA	Mardin	2
Eval160	1160	Lens culinaris	72.9	0	40.745	-3.03139	Spain	Guadalajara	Torija	24
Eval60	1060	Lens culinaris	73.1	0	41.8208	-4.17639	Spain	Palencia	Hérmedes de Cerrato	24
Eval15	1015	Lens culinaris	73.2	0	42.4925	-4.60306	Spain	Palencia	Villota del Duque (Loma de Ucieza)	24
Eval222	1225	Lens culinaris	74.2	0	28.6094	-13.9264	Spain	Las Palmas	La Oliva	2
Eval173	1173	Lens culinaris	74.3	0	39.7222	2.91306	Spain	Baleares	Inca	2
Eval200	1201	Lens culinaris	74.5	0	39.5617	-1.90861	Spain	Cuenca	Motilla del Palancar	21
Eval220	1223	Lens culinaris	74.5	0	40.9453	-2.725	Spain	Guadalajara	Mirabueno	24
Eval107	1107	Lens culinaris	74.6	0	42.3217	-5.01917	Spain	León	Grajal de Campos	24
Eval236	1243	Lens culinaris	75	0	39.7606	-3.16306	Spain	Toledo	Corral de Almaguer	21
Eval250	1260	Lens culinaris	75	0	42.3903	-5.39028	Spain	Leon	Gusendos de los Oteros	24
Eval266	1285	Lens culinaris	75.6	0	39.3533	-2.32472	Spain	Cuenca	Casas de Fernando Alonso	21
Eval49	1049	Lens culinaris	75.8	0	39.115	-1.99667	Spain	Albacete	La Gineta	21
Eval230	1235	Lens culinaris	76.5	0	40.2992	-2.98	Spain	Guadalajara	Almoguera	21
Eval234	1241	Lens culinaris	76.7	0	38.9739	-3.34389	Spain	Ciudad Real	Membrilla	21
Eval239	1246	Lens culinaris	76.7	0	39.4697	-3.5325	Spain	Toledo	Madridejos	21
Eval240	1247	Lens culinaris	76.7	0	39.4697	-3.5325	Spain	Toledo	Madridejos	21
Eval219	1222	Lens culinaris	76.8	0	40.5317	-3.03083	Spain	Guadalajara	Armuña de Tajuña	24
Eval278	1299	Lens culinaris	76.8	0	40.1425	-3.42111	Spain	Madrid	Chinchón	21
Eval5	1005	Lens culinaris	77.3	0	37.7689	-3.95667	Spain	Jaén	Torredonjimeno	2
Eval100	1100	Lens culinaris	77.8	0	40.5317	-3.03083	Spain	Guadalajara	Armuña de Tajuña	24
Eval70	1070	Lens culinaris	78.1	0	41.0439	-5.53417	Spain	Salamanca	Gomecello	21
Eval83	1083	Lens culinaris	78.3	0	42.295	-5.51889	Spain	León	Valencia de Don Juan	24
Eval198	1199	Lens culinaris	78.4	0	39.5617	-1.90861	Spain	Cuenca	Motilla del Palancar	21
Eval221	1224	Lens culinaris	78.4	0	40.9503	-3.0875	Spain	Guadalajara	Cogolludo	25
Eval237	1244	Lens culinaris	78.4	0	39.7606	-3.16306	Spain	Toledo	Corral de Almaguer	21
Eval117	1117	Lens culinaris	78.7	0	28.6094	-13.9264	Spain	Las Palmas	La Oliva	2
Eval167	1167	Lens culinaris	78.7	0	40.4636	-2.96028	Spain	Guadalajara	Hueva	24
Eval189	1190	Lens culinaris	79.5	0	40.7167	-2.76667	Spain	Guadalajara	Castilmimbre, Brihuega	24
Eval264	1283	Lens culinaris	79.7	0	39.2689	-2.60583	Spain	Albacete	Villarrobledo	21
Eval233	1239	Lens culinaris	80.2	0	38.9739	-3.34389	Spain	Ciudad Real	Membrilla	21
Eval235	1242	Lens culinaris	80.2	0	39.7606	-3.16306	Spain	Toledo	Corral de Almaguer	21
Eval203	1206	Lens culinaris	80.3	0	39.3533	-2.32472	Spain	Cuenca	Casas de Fernando Alonso	21
Eval89	1089	Lens culinaris	80.9	0	41.7008	-4.84	Spain	Valladolid	Villanubla	24
Eval218	1221	Lens culinaris	80.9	0	40.6408	-2.84139	Spain	Guadalajara	Yelamos de Arriba	24
Eval62	1062	Lens culinaris	81	0	42.5347	-5.275	Spain	León	Saelices de Payuelo (Valdepolo)	24
Eval119	1119	Lens culinaris	81.4	0	28.3958	-14.0867	Spain	Las Palmas	Vega de Río de Palmas (Betancuria)	2
Eval157	1157	Lens culinaris	81.5	0	40.2992	-2.98	Spain	Guadalajara	Almoguera	21
Eval118	1118	Lens culinaris	81.8	0	28.5325	-13.9319	Spain	Las Palmas	Tetir (Puerto del Rosario)	2
Eval355	1537	Lens culinaris subsp culinaris	81.8	0	26.5169	83.8	India	NA	Uttar Pradesh	NA
Eval356	1550	Lens culinaris subsp culinaris	81.8	0	35.1833	59.3833	Iran	NA	Fars	NA
Eval206	1209	Lens culinaris	81.9	0	40.6408	-2.84139	Spain	Guadalajara	Yelamos de Arriba	24
Eval232	1238	Lens culinaris	81.9	0	39.6119	-1.79472	Spain	Cuenca	Campillo de Altobuey	21
Eval271	1290	Lens culinaris	83.3	0	38.9739	-3.34389	Spain	Ciudad Real	Membrilla	21
Eval211	1214	Lens culinaris	83.7	0	41.5381	-5.38667	Spain	Zamora	Toro	21
Eval213	1216	Lens culinaris	83.7	0	41.6536	-4.72194	Spain	Valladolid	Valladolid	24
Eval238	1245	Lens culinaris	83.7	0	39.7606	-3.16306	Spain	Toledo	Corral de Almaguer	21
Eval202	1205	Lens culinaris	85.4	0	39.3533	-2.32472	Spain	Cuenca	Casas de Fernando Alonso	21
Eval205	1208	Lens culinaris	85.4	0	39.7297	-2.92639	Spain	Cuenca	Villamayor de Santiago	21
Eval201	1202	Lens culinaris	86.3	0	39.3333	-1.71667	Spain	Cuenca	Hoya Camino de Navas (Ledaña)	21
Eval244	1251	Lens culinaris	87.2	0	39.5144	-2.48944	Spain	Cuenca	La Alberca de Zancara	21
Eval260	1278	Lens culinaris	87.2	0	40.1089	-3.38722	Spain	Madrid	Colmenar de Oreja	21
Eval261	1279	Lens culinaris	87.2	0	40.1425	-3.42111	Spain	Madrid	Chinchon	21
Eval290	1378	Lens culinaris subsp culinaris	87.9	0	40.7	36.6167	Turkey	NA	Ankara	21
Eval197	1198	Lens culinaris	88.8	0	38.9658	-1.44417	Spain	Albacete	Higueruela	21
Eval199	1200	Lens culinaris	88.9	0	39.5617	-1.90861	Spain	Cuenca	Motilla del Palancar	21
Eval208	1211	Lens culinaris	88.9	0	41.0936	-5.55944	Spain	Salamanca	Arcediano	21
Eval253	1269	Lens culinaris	88.9	0	37.88	-1.70861	Spain	Murcia	Lorca	21
Eval257	1275	Lens culinaris	88.9	0	40.1089	-3.38722	Spain	Madrid	Colmenar de Oreja	21
Eval50	1050	Lens culinaris	90.4	0	39.3247	-2.26917	Spain	Cuenca	Casas de Haro	21
Eval204	1207	Lens culinaris	92.4	0	39.7297	-2.92639	Spain	Cuenca	Villamayor de Santiago	21
Eval214	1217	Lens culinaris	92.4	0	41.6536	-4.72194	Spain	Valladolid	Valladolid	24
Eval207	1210	Lens culinaris	94.1	0	40.8672	-1.93583	Spain	Guadalajara	Rillo de Gallo	24
Eval419	3000	Lens culinaris	94.1	0	42.6003	-5.56556	Spain	Leon	Valencia de Don Juan	24

## Sheet: Lengend
Column name	Description
Unique_Identifier	Unique identifier used during the analyses
IAS Code	Accession Number at Institute Institute for Sustainable Agriculture-CSIC genebank
Taxon	Name of the taxon
Lentil Rust - field average DSr	Average DSr value in field essays
Resistance (binarized)	1= resistant; 0= sensitive. First decile of lower DSr values interpreted as resistant.
Latitude	Latitude expressed in decimal degrees
Longitude	Longitude expressed in decimal degrees
Country	Country where the accession was collected
Province	Province where the accession was collected
Locality	Locality where the accession was collected
ELC category	Ecogeographical Land Characterization unit assigned to the population from European ELC maps of Lens
