# Supplementary material for: Searching for Abiotic Tolerant and Biotic Stress Resistant Wild Lentils for Introgression Breeding Through Predictive Characterization
Source: Front Plant Sci. 2022 Mar 3;13:817849. doi: 10.3389/fpls.2022.817849 (PMC8928559; doi:10.3389/fpls.2022.817849)
Supplement: Supplementary file 4 [file Table_4.XLSX]

## Sheet: SM4_RubioTesoetal
Supplementary Material 4: Total number of evaluated accessions and number of accessions evaluated for lentil rust and broomrape. No. acc = number of accessions assessed; No. cty = number of countries were material was collected in origin. * Some countries host sampled populations of more than one taxon
Taxon	Tot. no. pop.	No. cty.	No. acc. lentil rust	No. cty.	No. acc. broomrape	No. cty.
Lens culinaris Medik.	273	1	269	1	203	1
Lens culinaris Medik. subsp culinaris	79	23	61	21	0	0
Lens culinaris subsp odemensis (Ladiz.) M. E. Ferguson & al.	2	1	0	0	0	0
Lens culinaris subsp orientalis (Boiss.) Ponert	23	4	12	3	0	0
Lens ervoides (Brign.) Grande	24	7	5	3	0	0
Lens nigricans (M. Bieb.) Godr.	18	6	4	3	1	1
TOTALS	419	30*	351	26*	204	1*
