# Supplementary material for: Searching for Abiotic Tolerant and Biotic Stress Resistant Wild Lentils for Introgression Breeding Through Predictive Characterization
Source: Front Plant Sci. 2022 Mar 3;13:817849. doi: 10.3389/fpls.2022.817849 (PMC8928559; doi:10.3389/fpls.2022.817849)
Supplement: Supplementary file 5 [file Table_5.XLSX]

## Sheet: SM5_RubioTesoetal_LensDataset
Supplementary Material 5: Complete dataset of wild lentil populations used and results, including Passport Information, Variables extraction per population and Predictive Characterization results. Explanations of each field can be found in the Lengend sheet.
			PREDICTIVE_CHARACTERIZATION_RESULTS						PASSPORT INFORMATION																				ECOGEOGRAPHIC INFORMATION
			Environmental Filtering Method - Abiotic stress			Calibration Method - Biotic stress																							Used for environmental filtering											bioclimatic variables
Num. Record	FarmersPride_ID	Taxa_name	Subset DROUGHT tolerance	Subset SALINITY Tolerance	Subset WATERLOGGING Tolerance	GBM run 65 - cutoff value	Rust resistant	Subset LENTIL RUST Resistance	Related_Crop	Country_code_ISO3	Country_name	Collecting_site_information	Latitude_decimal	Longitude_decimal		INSTCODE	COLLNUMB	COLLCODE	COORDDATUM	ELEVATION	COLLDATE	SAMPSTAT	COLLSRC	DONORCODE	DONORNAME	DONORNUMB	DUPLSITE	REMARKS	ELC category	DeMartonneANNUAL	DeMartonneANNUAL classification	DeMartonneMarch	DeMartonneApril	DeMartonneMay	DeMartonneJune	FloweringDeMartonne	FloweringDeMartonne Classification	TEXTURE	TEXTURE_CODE	bio_1	bio_2	bio_3	bio_4	bio_5	bio_7	bio_8	bio_9	bio_10	bio_11
1	ID_6952438	Lens culinaris subsp. orientalis (Boiss.) Ponert	No	No	Yes	179	Yes	No	Lentil	GRC	Greece	Fokídos, Parnassidhos, NW Ag. Triada	38.5239	22.5028	179	NA	B 10 0733084	NA	WGS84	1100	19910613	NA	NA	NA	NA	NA	NA	NA	21	40.1106	Humid	71.5723	44.9966	27.1277	13.6986	39.3488	Humid	CLAY	1	9.94483	9.825	35.5566	673.897	25.764	27.632	3.73067	18.4753	18.4753	2.158
2	ID_6952620	Lens culinaris subsp. orientalis (Boiss.) Ponert	No	No	No	189	Yes	No	Lentil	UKR	Ukraine	Chernaya river valley, Bakhchisarai dist.	44.65	33.7	189	GBR003	444876	NA	WGS84	NA	19640527	NA	NA	NA	NA	NA	NA	NA	27	23.8486	Sub-humid	30.4999	19.996	15.9523	19.3735	21.4554	Sub-humid	CLAY	1	10.7978	8.493	28.6114	789.927	26.852	29.684	3.196	9.60133	20.7467	1.35867
3	ID_6952604	Lens culinaris subsp. orientalis (Boiss.) Ponert	No	No	Yes	219	Yes	No	Lentil	UKR	Ukraine	Shirokoye sett., Chernaya river valley	44.4833	33.7167	219	GBR003	444836	NA	WGS84	NA	19740513	NA	NA	NA	NA	NA	NA	NA	27	29.43	Sub-humid	38.282	24.3642	19.8271	22.5727	26.2615	Sub-humid	CLAY	1	9.402	7.876	27.332	780.334	24.78	28.816	1.82	8.38667	19.1587	-0.00399997
4	ID_6952333	Lens culinaris subsp. orientalis (Boiss.) Ponert	No	No	No	182	Yes	No	Lentil	TUR	Turkey	A5 Sinop: Ayancik, Akgöl Inalti Ayancik yol ayrimi cevresi, 41°43'490''K, 034°34'952''D, 925 m.	41.7247	34.5825	182	NA	2013-0001762	NA	WGS84	925	20090705	NA	NA	NA	NA	NA	NA	NA	18	37.4311	Humid	49.4186	42.1659	39.9775	28.1827	39.9362	Humid	OTHER	0	8.05983	8.43633	32.3429	674.241	22.328	26.084	1.35067	15.8733	16.1947	-0.232667
5	ID_6952602	Lens culinaris subsp. orientalis (Boiss.) Ponert	No	No	No	235	Yes	No	Lentil	TUR	Turkey	Gaziantep	37.1	37.2	235	ITA406	2817784	NA	WGS84	NA	19750627	NA	NA	NA	NA	NA	NA	Bioversity International	21	24.1355	Sub-humid	57.0155	30.2321	16.0963	2.56191	26.4765	Sub-humid	CLAY	1	14.031	13.5713	36.2831	907.78	34.728	37.404	3.06267	24.9933	25.17	3.06267
6	ID_6952536	Lens culinaris subsp. orientalis (Boiss.) Ponert	No	No	No	184	Yes	No	Lentil	TUR	Turkey	1.5 km SW of Cimenli on Hakkari-Cukurca road	37.4833	43.6333	184	NA	120917	TU86-09-04	WGS84	1150	19860703	NA	NA	NA	NA	NA	NA	NA	27	35.0447	Humid	108.593	74.5065	29.1734	3.56201	53.9587	Humid	OTHER	0	10.9162	10.0323	26.2544	1027.14	31.248	38.212	3.27533	23.3353	23.3353	-1.69933
7	ID_6952535	Lens culinaris subsp. orientalis (Boiss.) Ponert	No	No	No	221	Yes	No	Lentil	TUR	Turkey	17 km SE of Semdinli on road to Alan (1 km E of road junction to Kayalar), Hakkari Province	37.2667	44.65	221	NA	7840	TU86-02-01	WGS84	1440	19860702	NA	NA	NA	NA	NA	NA	NA	18	31.106	Humid	111.245	75.8865	33.0336	4.38084	56.1366	Humid	OTHER	0	8.51733	10.5967	28.1317	988.291	28.688	37.668	0.911333	20.4053	20.4053	-3.658
8	ID_6953098	Lens ervoides (Brign.) Grande	No	No	No	153	Yes	No	Lentil	ESP	Spain	Monasterio de Lluc/Clot d''Albarca, Llucmajor, province of Baleares	39.8239	2.88306	153	ITA406	1456619	NC080028	WGS84	NA	20010519	NA	NA	NA	NA	NA	NA	NA	21	30.9796	Humid	40.0169	38.2979	24.0353	11.3812	28.4328	Sub-humid	OTHER	0	13.7898	8.835	36.9418	554.344	27.204	23.916	11.608	20.8347	21.074	7.838
9	GE_222200	Lens ervoides (Brign.) Grande	No	No	No	186	Yes	No	Lentil	TUR	Turkey	3 km after Baspinarlar from Spil to Kemalpassa on(R)	38.5	27.2833	186	SYR002	MF34	IG 116033	WGS84	750	19950606	100	11	SYR002	ICARDA collector(s)	NA	MEX002	NA	21	28.039	Sub-humid	49.7747	27.6521	13.8597	4.68919	23.9939	Sub-humid	OTHER	0	15.6785	10.639	35.9912	719.729	32.216	29.56	7.282	24.8007	24.8007	7.282
10	ID_6953041	Lens ervoides (Brign.) Grande	No	No	No	213	Yes	No	Lentil	GRC	Greece	Evrytanía, S Dytiki Frangista	38.9058	21.6114	213	NA	B 10 0494848	NA	WGS84	425	20130601	NA	NA	NA	NA	NA	NA	NA	21	34.5831	Humid	54.1638	36.8852	19.8798	9.92195	30.2127	Humid	OTHER	0	13.364	10.5113	36.296	680.292	29.632	28.96	6.80267	21.8613	21.8613	5.28067
11	ID_6953038	Lens ervoides (Brign.) Grande	No	No	No	220	Yes	No	Lentil	GRC	Greece	Aitolía kai Akarnanía, W Taxiarchis	38.6142	21.6308	220	NA	B 10 0494853	NA	WGS84	595	20130518	NA	NA	NA	NA	NA	NA	NA	21	34.2321	Humid	53.3246	36.6667	18.8333	8.27967	29.276	Sub-humid	OTHER	0	13.8665	10.8897	38.3223	651.375	29.88	28.416	7.75333	22.076	22.076	6.33133
12	ID_6953037	Lens ervoides (Brign.) Grande	No	No	No	220	Yes	No	Lentil	GRC	Greece	Aitolía kai Akarnanía, W Mega Dendro	38.5944	21.6589	220	NA	B 10 0494854	NA	WGS84	500	20130517	NA	NA	NA	NA	NA	NA	NA	21	33.0216	Humid	50.8917	34.1535	17.7704	7.82167	27.6593	Sub-humid	OTHER	0	14.0448	10.997	38.3598	655.105	30.22	28.668	7.88	22.3147	22.3147	6.46333
13	ID_6953073	Lens ervoides (Brign.) Grande	No	No	No	207	Yes	No	Lentil	GRC	Greece	Evrytanía, NW Nea Viniani	38.9847	21.6606	207	NA	B 10 0290273	NA	WGS84	580	20070610	NA	NA	NA	NA	NA	NA	NA	22	34.3141	Humid	55.0521	37.535	20.872	10.327	30.9465	Humid	OTHER	0	13.314	10.5087	36.152	683.812	29.596	29.068	6.69667	21.864	21.864	5.19867
14	ID_6953031	Lens ervoides (Brign.) Grande	No	No	No	222	Yes	No	Lentil	GRC	Greece	Aitolía kai Akarnanía, N Mandra	38.595	21.6914	222	NA	B 10 0494855	NA	WGS84	375	20130514	NA	NA	NA	NA	NA	NA	NA	21	32.2468	Humid	50.2469	33.2123	17.1429	7.75595	27.0895	Sub-humid	OTHER	0	14.2505	10.9443	38.1017	658.781	30.42	28.724	8.01333	22.5613	22.5613	6.59133
15	ID_6953074	Lens ervoides (Brign.) Grande	No	No	No	203	Yes	No	Lentil	GRC	Greece	Evrytanía, N Megalo Chorio	38.8403	21.7392	203	NA	B 10 0290275	NA	WGS84	620	20070606	NA	NA	NA	NA	NA	NA	NA	25	47.5263	Humid	82.9283	57.2573	31.221	16.3069	46.9284	Humid	OTHER	0	9	9.40133	35.0482	656.894	24.388	26.824	2.94467	17.2353	17.2353	1.36133
16	ID_6953040	Lens ervoides (Brign.) Grande	No	No	No	224	Yes	No	Lentil	GRC	Greece	Aitolía kai Akarnanía, SO Neochori	38.6867	21.8467	224	NA	B 10 0494847	NA	WGS84	560	20130606	NA	NA	NA	NA	NA	NA	NA	22	37.6545	Humid	61.2245	42.6854	23.5294	11.6618	34.7753	Humid	OTHER	0	11.9628	10.0923	36.3086	663.834	27.632	27.796	5.70467	20.2947	20.2947	4.18267
17	ID_6953341	Lens ervoides (Brign.) Grande	No	No	No	177	Yes	No	Lentil	GRC	Greece	Nom. Evritanias, Ep. Evritanias, Agios Nikolaos, c. 6 km E-ESE of Karpenision.	38.9	21.8667	177	NA	1810154	NA	WGS84	NA	19750605	NA	NA	NA	NA	NA	NA	NA	22	40.9955	Humid	69.7674	47.7644	26.7717	13.7148	39.5046	Humid	OTHER	0	10.2705	9.451	34.9726	664.332	25.76	27.024	4.068	18.5767	18.5767	2.482
18	GE_222018	Lens ervoides (Brign.) Grande	No	No	No	205	Yes	No	Lentil	TUR	Turkey	Izmir. Kemal Pasa ( km 17814)	38.4333	27.45	205	SYR002	NA	IG 72583	WGS84	NA	1983	100	NA	USA374	Washington State University	Hoffman # 95	MEX002	NA	2	26.9257	Sub-humid	45.8105	26.0954	12.5693	4.56568	22.2602	Sub-humid	OTHER	0	16.4432	11.3643	37.265	725.393	33.396	30.496	7.892	25.5993	25.5993	7.892
19	ID_6953035	Lens ervoides (Brign.) Grande	No	No	No	193	Yes	No	Lentil	GRC	Greece	Aitolía kai Akarnanía, NO Kato Dafni	38.425	21.8764	193	NA	B 10 0494858	NA	WGS84	45	20130503	NA	NA	NA	NA	NA	NA	NA	2	25.5961	Sub-humid	38.4529	24.3194	11.7091	4.72043	19.8004	Semi-arid	OTHER	0	16.4884	10.8	38.758	639.45	31.9261	27.8652	10.4884	24.5362	24.5362	9.09638
20	ID_6953111	Lens ervoides (Brign.) Grande	No	No	No	204	Yes	No	Lentil	GRC	Greece	Nom. Ilias, W-NW of Tripotamia	37.8667	21.8833	204	NA	1812714	NA	WGS84	NA	19950504	NA	NA	NA	NA	NA	NA	NA	21	38.5694	Humid	60.5398	41.0215	19.7174	8.74636	32.5063	Humid	OTHER	0	12.116	10.5593	37.7821	652.769	28.104	27.948	6.038	20.4073	20.4073	4.59533
21	ID_6953034	Lens ervoides (Brign.) Grande	No	No	No	217	Yes	No	Lentil	GRC	Greece	Fokídos, N Kastraki	38.4239	21.9239	217	NA	B 10 0494857	NA	WGS84	80	20130504	NA	NA	NA	NA	NA	NA	NA	3	26.1686	Sub-humid	39.9022	25.1969	12.286	5.13173	20.6292	Sub-humid	OTHER	0	16.1	10.7896	38.4827	644.33	31.6875	28.0375	10.0646	24.2229	24.2229	8.66458
22	ID_6953060	Lens ervoides (Brign.) Grande	No	No	No	206	Yes	No	Lentil	GRC	Greece	Achaía, Ano Vlasia	38.0056	21.9253	206	NA	B 10 0399476	NA	WGS84	835	20100601	NA	NA	NA	NA	NA	NA	NA	21	48.9061	Humid	86.2275	55.0329	27.8552	13.0152	45.5327	Humid	OTHER	0	9.2205	9.38767	35.4894	646.796	24.576	26.452	3.34667	17.398	17.398	1.81067
23	ID_6953071	Lens ervoides (Brign.) Grande	No	No	No	248	Yes	Yes	Lentil	GRC	Greece	Fthiótis, Mesea Kapsi	38.9192	21.9292	248	NA	B 10 0290274	NA	WGS84	530	20070609	NA	NA	NA	NA	NA	NA	NA	22	36.1706	Humid	59.97	40.5079	23.1832	11.7155	33.8441	Humid	OTHER	0	11.758	9.91867	35.7765	669.326	27.476	27.724	5.42267	20.1547	20.1547	3.90467
24	ID_6953066	Lens ervoides (Brign.) Grande	No	No	No	213	Yes	No	Lentil	GRC	Greece	Piería, NO Ag. Dimitrios	40.1961	22.3	213	NA	B 10 0318475	NA	WGS84	520	20080501	NA	NA	NA	NA	NA	NA	NA	21	21.1176	Sub-humid	30.8982	26.9495	23.0191	12.7389	23.4014	Sub-humid	OTHER	0	12.351	9.36733	32.8356	730.944	28.168	28.528	8.42267	20.9507	21.482	3.58467
25	ID_6953356	Lens ervoides (Brign.) Grande	No	No	Yes	194	Yes	No	Lentil	GRC	Greece	Nom. Fokidos, Ep. Parnassidos, The Amvlema-pass, N of Amphissia.	38.6333	22.3667	194	NA	1800199	NA	WGS84	NA	19640529	NA	NA	NA	NA	NA	NA	NA	21	35.7711	Humid	60.9375	40.448	23.0077	12.1525	34.1364	Humid	CLAY	1	11.358	9.902	35.5675	680.649	27.296	27.84	5.028	19.9927	19.9927	3.49133
26	ID_6953053	Lens ervoides (Brign.) Grande	No	No	No	153	Yes	No	Lentil	GRC	Greece	Voiotía, Akondio	38.5089	22.8711	153	NA	B 10 0406186	NA	WGS84	NA	20110409	NA	NA	NA	NA	NA	NA	NA	2	23.1436	Sub-humid	39.4344	21.028	12.4844	6.76879	19.9289	Semi-arid	OTHER	0	16.0115	10.6877	37.4901	685.174	31.864	28.508	9.448	24.7087	24.7087	8.03467
27	ID_6953054	Lens ervoides (Brign.) Grande	No	No	No	216	Yes	No	Lentil	GRC	Greece	Évvoia, NW Gialto	38.8736	22.9508	216	NA	B 10 0406182	NA	WGS84	NA	20110510	NA	NA	NA	NA	NA	NA	NA	2	20.2505	Sub-humid	34.6667	18.722	11.8054	6.13321	17.8318	Semi-arid	OTHER	0	16.0734	8.42244	32.5191	665.394	30.5462	25.9	13.0641	24.559	24.559	8.43974
28	GE_222072	Lens ervoides (Brign.) Grande	No	No	No	229	Yes	No	Lentil	TUR	Turkey	2 km from Bayramli on road to Cinardirbi	38.3333	27.5	229	SYR002	4662	IG 72794	WGS84	650	19870623	100	NA	GBR001	Southampton University	877504	MEX002	NA	21	33.283	Humid	60.7542	34.7274	18.8824	7.47149	30.4589	Humid	OTHER	0	13.2852	10.2623	35.7772	701.591	29.396	28.684	5.07867	21.7173	22.1013	5.07867
29	ID_6953306	Lens ervoides (Brign.) Grande	No	No	No	193	Yes	No	Lentil	GRC	Greece	Nom. Argolidos, Ep. Navplias, Arachnion Oros, the W part and peak area.	37.65	22.9667	193	NA	1806169	NA	WGS84	NA	19820514	NA	NA	NA	NA	NA	NA	NA	21	29.9094	Sub-humid	51.8692	31.6153	16.4345	7.50691	26.8565	Sub-humid	OTHER	0	13.2368	10.1063	36.4692	666.75	29.212	27.712	7.16467	21.796	21.796	5.712
30	ID_6953307	Lens ervoides (Brign.) Grande	No	No	No	169	Yes	No	Lentil	GRC	Greece	Nom. Argolidos, Ep. Navplias, SW of Nea Epidavros	37.6667	23.1167	169	NA	1808505	NA	WGS84	NA	19820518	NA	NA	NA	NA	NA	NA	NA	2	20.0502	Sub-humid	35.4918	19.0904	9.27055	3.59771	16.8626	Semi-arid	OTHER	0	16.4337	8.86667	33.8246	655.299	31.2864	26.2136	10.5606	24.8348	24.8348	9.07576
31	ID_6953057	Lens ervoides (Brign.) Grande	No	No	No	262	Yes	Yes	Lentil	GRC	Greece	Évvoia, N Rovies	38.8572	23.2375	262	NA	B 10 0406181	NA	WGS84	NA	20110512	NA	NA	NA	NA	NA	NA	NA	21	25.425	Sub-humid	44.2578	25.395	16.5695	8.94826	23.7927	Sub-humid	OTHER	0	13.5988	8.191	31.9961	664.114	27.904	25.6	7.51267	22.0847	22.0847	5.98533
32	ID_6953058	Lens ervoides (Brign.) Grande	No	No	No	196	Yes	No	Lentil	GRC	Greece	Évvoia, SO Gouves	38.9961	23.2528	196	NA	B 10 0406183	NA	WGS84	NA	20110509	NA	NA	NA	NA	NA	NA	NA	21	19.8151	Semi-arid	33.4062	18.3673	11.8094	6.50995	17.5232	Semi-arid	OTHER	0	15.8893	7.72133	30.5868	668.069	29.764	25.244	9.63933	24.4493	24.4493	8.15933
33	ID_6953055	Lens ervoides (Brign.) Grande	No	No	No	167	Yes	No	Lentil	GRC	Greece	Évvoia, WSW Pili	38.7525	23.5558	167	NA	B 10 0406184	NA	WGS84	NA	20110507	NA	NA	NA	NA	NA	NA	NA	21	20.2404	Sub-humid	35.8227	17.5258	11.1365	5.87443	17.5899	Semi-arid	CLAY	1	15.543	7.64667	30.9582	652.335	29.128	24.7	9.522	23.8547	23.8547	7.98267
34	ID_6953349	Lens ervoides (Brign.) Grande	No	No	No	147	Yes	No	Lentil	GRC	Greece	Nom. Serron, Ep. Fillidos, Mt Pangeo: S of the monastery Ikosifinisis	40.95	24.1	147	NA	1814826	NA	WGS84	NA	19710710	NA	NA	NA	NA	NA	NA	NA	27	31.7193	Humid	48.9614	36.4701	30.5575	24.9169	35.2265	Humid	OTHER	0	9.16817	8.39167	31.705	690.557	23.844	26.468	2.444	17.278	17.7273	0.911333
35	ID_6953024	Lens ervoides (Brign.) Grande	No	No	No	177	Yes	No	Lentil	GRC	Greece	Drama, SO Prasinada	41.3558	24.5528	177	NA	B 10 0690974	NA	WGS84	675	20150522	NA	NA	NA	NA	NA	NA	NA	24	26.8132	Sub-humid	36.4188	28.8745	25.8373	23.0611	28.5479	Sub-humid	OTHER	0	11.4447	9.26667	32.4463	725.267	26.712	28.56	4.10933	19.8367	20.43	2.65133
36	ID_6953025	Lens ervoides (Brign.) Grande	No	No	No	176	Yes	No	Lentil	GRC	Greece	Xanthi, SW Komnina	41.1458	24.7197	176	NA	B 10 0690975	NA	WGS84	530	20150510	NA	NA	NA	NA	NA	NA	NA	21	25.324	Sub-humid	36.5497	25.297	22.3187	19.5661	25.9329	Sub-humid	OTHER	0	12.3503	8.482	30.1894	732.781	27.672	28.096	5.11267	20.956	21.5413	3.62067
37	ID_6953364	Lens ervoides (Brign.) Grande	No	No	No	124	Yes	No	Lentil	GRC	Greece	Nom. Kikladon, Ep. Naxou, Naxos. 1 km E of Apiranthos	37.0833	25.5333	124	NA	1810089	NA	WGS84	NA	19570516	NA	NA	NA	NA	NA	NA	NA	2	17.6866	Semi-arid	33.7691	13.0016	5.44313	1.45719	13.4177	Semi-arid	CLAY	1	17.3088	5.52967	27.8601	551.653	28.18	19.848	11.0753	24.2867	24.2867	11.0753
38	ID_6953350	Lens ervoides (Brign.) Grande	No	No	No	164	Yes	No	Lentil	GRC	Greece	Nom. Kikladon, Ep. Thiras, Amorgos. Langada.	36.9167	26.0167	164	NA	1809826	NA	WGS84	NA	19690425	NA	NA	NA	NA	NA	NA	NA	2	24.9118	Sub-humid	46.5845	19.8954	8.74194	2.26087	19.3707	Semi-arid	CLAY	1	16.0519	5.7859	28.0555	567.102	27.4385	20.6231	9.66538	23.2333	23.2333	9.65513
39	GE_222068	Lens ervoides (Brign.) Grande	No	No	No	200	Yes	No	Lentil	TUR	Turkey	Yigitler Koyu 6 km from Orenkoy on road to Kamberler	38.45	27.5167	200	SYR002	4298	IG 72787	WGS84	270	19870619	100	61	GBR001	Southampton University	877357	MEX002	NA	2	26.7536	Sub-humid	45.5963	25.493	12.5118	4.54811	22.0373	Sub-humid	OTHER	0	16.5385	11.5263	37.5402	727.74	33.62	30.704	7.956	25.7153	25.7153	7.956
40	ID_6953357	Lens ervoides (Brign.) Grande	No	No	No	227	Yes	No	Lentil	GRC	Greece	Nom. Samou, Ep. Samou, Samos. The valley W to NW of Leka.	37.7667	26.6833	227	NA	1806714	NA	WGS84	NA	19620525	NA	NA	NA	NA	NA	NA	NA	2	24.7901	Sub-humid	45.1912	18.6305	8.77926	1.79019	18.5978	Semi-arid	OTHER	0	16.7042	8.14633	31.4627	667.401	31.204	25.892	9.07333	25.2653	25.2653	9.07333
41	ID_6953272	Lens ervoides (Brign.) Grande	No	No	No	170	Yes	No	Lentil	GRC	Greece	Nom. Dodekanisou, Ep. Karpathou, Karpathos. Schlucht Kako Rema nordöstl. der Kleininsel Proni.	35.55	27.1167	170	NA	1809004	NA	WGS84	NA	19840416	NA	NA	NA	NA	NA	NA	NA	2	24.002	Sub-humid	40.2116	18.078	7.86641	1.81378	16.9925	Semi-arid	OTHER	0	17.8727	6.10333	30.3286	542.674	28.736	20.124	11.7273	24.5953	24.6033	11.6627
42	ID_6953152	Lens ervoides (Brign.) Grande	No	No	No	245	Yes	No	Lentil	GRC	Greece	Nom. Dodekanisou, Rodos. Mt. Attaviros, just SW of Embonas.	36.2	27.8667	245	NA	1688232	NA	WGS84	NA	19900509	NA	NA	NA	NA	NA	NA	NA	2	28.2564	Sub-humid	46.97	20.3883	9.61003	2.8954	19.9659	Semi-arid	OTHER	0	17.2858	7.55567	32.3944	605.57	30.248	23.324	10.374	24.852	24.852	10.374
43	ID_6953146	Lens ervoides (Brign.) Grande	No	No	No	223	Yes	No	Lentil	GRC	Greece	Nom. Dodekanisou, Rodos. 1 km S Embonas	36.2167	27.8667	223	NA	1805930	NA	WGS84	NA	19900509	NA	NA	NA	NA	NA	NA	NA	2	28.2564	Sub-humid	46.97	20.3883	9.61003	2.8954	19.9659	Semi-arid	OTHER	0	17.2858	7.55567	32.3944	605.57	30.248	23.324	10.374	24.852	24.852	10.374
44	GE_222071	Lens ervoides (Brign.) Grande	No	No	No	229	Yes	No	Lentil	TUR	Turkey	10 km from Armutlu on road to Bayramli	38.35	27.5333	229	SYR002	4655	IG 72793	WGS84	520	19870623	100	61	GBR001	Southampton University	877489	MEX002	NA	21	33.4962	Humid	60.9386	34.7534	18.8969	7.87919	30.617	Humid	OTHER	0	13.1967	10.1473	35.4604	702.646	29.272	28.616	4.962	21.62	22.0147	4.962
45	ID_6953197	Lens ervoides (Brign.) Grande	No	No	No	174	Yes	No	Lentil	TUR	Turkey	Sagriin, 23 km from Serik on road to Beskonak	37.0167	31.2333	174	NA	22846	4601	WGS84	130	19870614	NA	NA	NA	NA	NA	NA	NA	2	32.1063	Humid	43.1131	23.9808	14.5008	5.73751	21.833	Sub-humid	OTHER	0	17.0663	11.3453	38.8379	681.261	33.12	29.212	9.03467	25.528	25.528	9.03467
46	ID_6953331	Lens ervoides (Brign.) Grande	No	No	No	281	Yes	Yes	Lentil	CYP	Cyprus	Lemesos, Pano Platres	34.8864	32.8594	281	NA	1942862	NA	WGS84	NA	19800503	NA	NA	NA	NA	NA	NA	NA	21	25.5255	Sub-humid	49.0785	19.0427	11.4689	4.2286	20.9547	Sub-humid	OTHER	0	15.3863	10.8933	38.7387	653.296	30.576	28.12	7.62133	23.3533	23.3533	7.62133
47	ID_6953026	Lens ervoides (Brign.) Grande	No	No	Yes	219	Yes	No	Lentil	UKR	Ukraine	Sevastopol	44.4833	33.7167	219	http://grbio.org/institution/moscow-state-university	MW0616203	T-1876	WGS84	350	20140715	NA	NA	NA	NA	NA	NA	NA	27	29.43	Sub-humid	38.282	24.3642	19.8271	22.5727	26.2615	Sub-humid	CLAY	1	9.402	7.876	27.332	780.334	24.78	28.816	1.82	8.38667	19.1587	-0.00399997
48	ID_6953338	Lens ervoides (Brign.) Grande	No	No	Yes	140	Yes	No	Lentil	UKR	Ukraine	Foros sett., near	44.4	33.7667	140	GBR003	444916	NA	WGS84	NA	19770511	NA	NA	NA	NA	NA	NA	NA	27	28.9808	Sub-humid	39.0909	23.4069	19.0496	21.8133	25.8402	Sub-humid	CLAY	1	9.87526	7.44844	26.3138	777.079	25.075	28.3063	2.42396	8.70417	19.6385	0.608333
49	ID_6953339	Lens ervoides (Brign.) Grande	No	No	Yes	225	Yes	No	Lentil	UKR	Ukraine	Opolznevoye sett., near	44.4167	33.9333	225	GBR003	444915	NA	WGS84	NA	19760625	NA	NA	NA	NA	NA	NA	NA	27	28.0088	Sub-humid	36.6887	22.5299	18.542	21.6345	24.8488	Sub-humid	CLAY	1	10.8506	7.75714	27.3414	767.922	26.1929	28.3714	3.57976	9.45238	20.5726	1.83452
50	ID_6953337	Lens ervoides (Brign.) Grande	No	No	No	170	Yes	No	Lentil	UKR	Ukraine	Kiparisnoye sett., near	44.5833	34.3	170	GBR003	444914	NA	WGS84	NA	19780513	NA	NA	NA	NA	NA	NA	NA	28	27.78	Sub-humid	37.759	22.1842	20.307	22.0981	25.587	Sub-humid	OTHER	0	11.5623	7.50952	27.0823	752.968	26.9667	27.7286	4.60476	9.82698	21.2135	2.96429
51	ID_6953347	Lens ervoides (Brign.) Grande	No	No	Yes	210	Yes	No	Lentil	UKR	Ukraine	Crimea, gorodskoi okrug Sudak	44.8575	34.9347	210	http://grbio.org/institution/moscow-state-university	MW0616316	NA	WGS84	NA	19720501	NA	NA	NA	NA	NA	NA	NA	27	25.3443	Sub-humid	35.3427	22.6965	20.6487	21.0641	24.938	Sub-humid	CLAY	1	11.0304	7.90174	27.2787	776.977	26.675	28.9667	3.74236	5.02708	20.9104	2.03194
52	GE_222070	Lens ervoides (Brign.) Grande	No	No	No	230	Yes	No	Lentil	TUR	Turkey	6 km from Armutlu on road to Bayramli	38.3833	27.5333	230	SYR002	4645	IG 72792	WGS84	340	19870623	100	61	GBR001	Southampton University	877472	MEX002	NA	21	33.4962	Humid	60.9386	34.7534	18.8969	7.87919	30.617	Humid	OTHER	0	13.1967	10.1473	35.4604	702.646	29.272	28.616	4.962	21.62	22.0147	4.962
53	ID_6953172	Lens ervoides (Brign.) Grande	No	No	No	189	Yes	No	Lentil	TUR	Turkey	Gaziantep, Zeytinli, 7 km S of Zeytinli on Gaziantep to Kilis road	36.9	37.3667	189	NA	9421	4871	WGS84	600	1988MMDD	NA	NA	NA	NA	NA	NA	In woodland	2	18.5278	Semi-arid	41.7369	23.0269	11.7934	1.37331	19.4826	Semi-arid	CLAY	1	16.015	14.122	37.4351	913.627	36.772	37.724	5.03333	27.0613	27.2633	5.03333
54	ID_6953171	Lens ervoides (Brign.) Grande	No	No	No	161	Yes	No	Lentil	TUR	Turkey	Gaziantep, Karatas, Oguzeli to Doganpinar road	36.8667	37.6	161	NA	14959	4945	WGS84	645	1988MMDD	NA	NA	NA	NA	NA	NA	In bushes	2	15.2309	Semi-arid	32.3171	18.5638	10.3792	1.01397	15.5685	Semi-arid	CLAY	1	16.5907	14.5093	37.9508	906.697	37.76	38.232	5.68267	27.8153	27.8153	5.68267
55	ID_6953170	Lens ervoides (Brign.) Grande	No	No	No	202	Yes	No	Lentil	TUR	Turkey	Adiyaman, Kahta, 8.4 km past Kahta along road to Diyarbikar	37.75	38.7167	202	NA	16148	6139	WGS84	570	1988MMDD	NA	NA	NA	NA	NA	NA	In forest	2	19.2771	Semi-arid	43.8175	27.6938	15.3866	2.66459	22.3906	Sub-humid	CLAY	1	17.2343	10.6233	29.7773	933.913	36.92	35.676	5.95	28.6267	28.6873	5.95
56	ID_6953173	Lens ervoides (Brign.) Grande	Yes	No	No	195	Yes	No	Lentil	TUR	Turkey	Urfa, Koruklu, 29 km South of Urfa on road to Akcakale	36.9	38.9167	195	NA	15317	5303	WGS84	250	1988MMDD	NA	NA	NA	NA	NA	NA	In pine woodland	2	12.5468	Semi-arid	31.0421	16.2284	9.85401	1.25523	14.5949	Semi-arid	OTHER	0	18.3738	13.7157	36.7122	921.062	38.452	37.36	7.14067	28.9427	29.6833	7.14067
57	ID_6953051	Lens ervoides (Brign.) Grande	No	No	No	145	Yes	No	Lentil	FRA	France	CORTE	42.3188	9.1219	145	NA	26_11235_7134_6	NA	WGS84	NA	20121106	NA	NA	NA	NA	NA	NA	null	22	34.8246	Humid	47.5248	38.8464	24.0747	15.3584	31.451	Humid	OTHER	0	13.1158	7.26567	31.7555	577.425	26.16	22.88	10.72	20.4467	20.5067	6.64
58	ID_6953027	Lens ervoides (Brign.) Grande	No	No	No	144	Yes	No	Lentil	FRA	France	BONIFACIO	41.4162	9.14844	144	NA	26_15998_7134_6	NA	WGS84	NA	20141204	NA	NA	NA	NA	NA	NA	null	3	18.3852	Semi-arid	26.4557	20.7061	11.7581	5.41838	16.0846	Semi-arid	OTHER	0	16.5975	6.95602	32.1542	537.804	28.65	21.6333	14.6648	23.3093	23.5417	10.6333
59	GE_222069	Lens ervoides (Brign.) Grande	No	No	No	207	Yes	No	Lentil	TUR	Turkey	Yenikuru Dere 1 km before Yenikuru Dere on road to Bayindir	38.3167	27.65	207	SYR002	4309	IG 72788	WGS84	430	19870619	100	62	GBR001	Southampton University	877373	MEX002	NA	21	31.8459	Humid	56.962	33.3273	18.0668	7.36815	28.9311	Sub-humid	OTHER	0	13.7393	10.742	36.8887	700.987	30.048	29.12	5.51067	22.148	22.5253	5.51067
60	ID_6953161	Lens ervoides (Brign.) Grande	No	No	No	160	Yes	No	Lentil	FRA	France	secteur Rotondu : Venaco - Venaco/Collectivité Territoriale de Corse	42.2333	9.16667	160	NA	G-G-299756/3	NA	WGS84	NA	19890609	NA	NA	NA	NA	NA	NA	NA	22	32.7105	Humid	43.8238	37.5216	23.8172	14.0028	29.7914	Sub-humid	OTHER	0	13.4787	7.18733	32.2071	562.966	26.012	22.316	11.1933	20.5847	20.7067	7.16533
61	ID_6953313	Lens ervoides (Brign.) Grande	No	No	No	127	Yes	No	Lentil	FRA	France	secteur Bonifaciu : Vallon du Canali - Bonifacio, Vallon de Canali/Collectivité Territoriale de Corse	41.4167	9.18333	127	NA	G-G-169432/1	NA	WGS84	NA	19810612	NA	NA	NA	NA	NA	NA	NA	2	18.3162	Semi-arid	26.4473	20.7122	11.7997	5.43763	16.0992	Semi-arid	OTHER	0	16.5885	6.66597	31.3877	533.317	28.4	21.2375	14.7083	23.2292	23.5007	10.684
62	ID_6953157	Lens ervoides (Brign.) Grande	No	No	No	176	Yes	No	Lentil	FRA	France	secteur San Petrone : Ecaille de Campettine - secteur San Petrone, entre Lanu et le Monte Sant'Angelu, ravin de Canale/Collectivité Territoriale de Corse	42.3167	9.23333	176	NA	G-G-169443/1	NA	WGS84	800	19900612	NA	NA	NA	NA	NA	NA	NA	22	35.5928	Humid	48.4414	39.799	25.5767	15.6794	32.3741	Humid	OTHER	0	12.7855	7.023	31.5159	565.974	25.42	22.284	10.502	19.9767	20.1053	6.54
63	ID_6953156	Lens ervoides (Brign.) Grande	No	No	No	198	Yes	No	Lentil	FRA	France	secteur San Petrone : Chapelle de Sant'Angelo (Lano) - secteur San Petrone, Monte Sant'Angelu de Lanu, versant SW, Bioli/Collectivité Territoriale de Corse	42.3833	9.23333	198	NA	G-G-169434/1	NA	WGS84	1030	19900613	NA	NA	NA	NA	NA	NA	NA	22	39.9743	Humid	56.2317	44.8246	28.6017	17.3279	36.7465	Humid	OTHER	0	11.5138	6.39167	29.1644	571.16	24.08	21.916	9.21267	18.8107	18.9193	5.27933
64	ID_6953049	Lens ervoides (Brign.) Grande	No	No	No	176	Yes	No	Lentil	FRA	France	SANTA-LUCIA-DI-MERCURIO	42.3118	9.24263	176	NA	26_11201_7134_6	NA	WGS84	NA	20120706	NA	NA	NA	NA	NA	NA	null	22	35.5928	Humid	48.4414	39.799	25.5767	15.6794	32.3741	Humid	OTHER	0	12.7855	7.023	31.5159	565.974	25.42	22.284	10.502	19.9767	20.1053	6.54
65	ID_6953154	Lens ervoides (Brign.) Grande	No	No	No	172	Yes	No	Lentil	FRA	France	secteur San Petrone : Lano - secteur San Petrone, entre Lanu et le Monte Sant'Angelu, ravin de Canale/Collectivité Territoriale de Corse	42.3833	9.25	172	NA	G-G-169436/1	NA	WGS84	780	19900613	NA	NA	NA	NA	NA	NA	NA	22	39.9743	Humid	56.2317	44.8246	28.6017	17.3279	36.7465	Humid	OTHER	0	11.5138	6.39167	29.1644	571.16	24.08	21.916	9.21267	18.8107	18.9193	5.27933
66	ID_6953023	Lens ervoides (Brign.) Grande	No	No	No	172	Yes	No	Lentil	FRA	France	NA	42.4014	9.25221	172	NA	NA	NA	WGS84	NA	20160816	NA	NA	NA	NA	NA	NA	NA	22	34.5102	Humid	45.7417	38.6341	23.9492	15.3213	30.9116	Humid	OTHER	0	13.2685	6.95433	30.9687	572.631	26.024	22.456	10.9193	20.5373	20.612	6.85933
67	ID_6953116	Lens ervoides (Brign.) Grande	No	No	No	152	Yes	No	Lentil	FRA	France	NA	41.7672	9.30538	152	NA	NA	NA	WGS84	NA	19951231	NA	NA	NA	NA	NA	NA	NA	22	29.1318	Sub-humid	42.8293	32.5708	20.9995	11.5139	26.9784	Sub-humid	OTHER	0	13.5138	6.00433	28.5703	556.968	25.372	21.016	11.3687	20.5587	20.726	7.39
68	ID_6953088	Lens ervoides (Brign.) Grande	No	No	No	141	Yes	No	Lentil	FRA	France	secteur Ospedale-Cagna : Punta di Calcina - secteur d'Ospedale-CagPunta di Calcina au nord de Sainte-Lucie-di-Porto-Vecchio/Collectivité Territoriale de Corse	41.7167	9.35	141	NA	G-G-72170/1	NA	WGS84	350	20030430	NA	NA	NA	NA	NA	NA	NA	3	19.1651	Semi-arid	26.8444	21.2521	12.8169	6.399	16.8281	Semi-arid	OTHER	0	16.924	7.90933	33.5938	575.775	30.112	23.544	14.5527	24.2327	24.3287	10.48
69	ID_6953325	Lens ervoides (Brign.) Grande	No	No	No	141	Yes	No	Lentil	FRA	France	secteur Incudine-Bavella : Punta d'Acquella - près de Conca, à la Pointe d'Aquella/Collectivité Territoriale de Corse	41.7167	9.36667	141	NA	G-G-299764/5	NA	WGS84	NA	19800523	NA	NA	NA	NA	NA	NA	NA	3	18.4556	Semi-arid	25.4819	20.0816	12.3065	6.36175	16.0579	Semi-arid	OTHER	0	17.1463	7.79815	33.5164	571.603	30.1333	23.2667	14.8037	24.3944	24.5056	10.763
70	GE_222199	Lens ervoides (Brign.) Grande	No	No	No	213	Yes	No	Lentil	TUR	Turkey	11 km after the Bozdag turning an Izmir->Usak main road. 2km after Allahdiyan starting	38.4167	28.1333	213	SYR002	MF30	IG 116029	WGS84	710	19950604	100	61	SYR002	ICARDA collector(s)	NA	MEX002	NA	21	36.8005	Humid	69.1689	39.6858	25.4026	11.8243	36.5204	Humid	OTHER	0	11.0595	10.8063	35.9827	727.498	28.3	30.032	2.468	19.7967	20.1453	2.468
71	ID_6953087	Lens ervoides (Brign.) Grande	No	No	No	165	Yes	No	Lentil	FRA	France	secteur Incudine-Bavella : Monte Santu - secteur Incudine-Bavella, Monte Santu, au SE de Sari-di-Porto-Vecchio/Collectivité Territoriale de Corse	41.8333	9.36667	165	NA	G-G-72140/1	NA	WGS84	560	20030426	NA	NA	NA	NA	NA	NA	NA	3	20.8006	Sub-humid	29.2554	22.8529	14.0357	7.34787	18.373	Semi-arid	OTHER	0	16.2493	7.21716	32.4238	558.89	28.6059	22.2588	13.999	23.3088	23.4431	10.0049
72	GE_222000	Lens ervoides (Brign.) Grande	No	No	No	197	Yes	No	Lentil	TUR	Turkey	Izmir. Beydag ( km 17979)	38.0833	28.2	197	SYR002	NA	IG 72564	WGS84	NA	1983	100	NA	USA374	Washington State University	17	MEX002	NA	22	28.2065	Sub-humid	48.1666	26.9035	16.6157	7.54432	24.8075	Sub-humid	OTHER	0	14.3915	11.5263	37.5451	727.65	31.76	30.7	5.74867	23.0953	23.4913	5.74867
73	GE_222015	Lens ervoides (Brign.) Grande	No	No	No	161	Yes	No	Lentil	TUR	Turkey	Denizli. Yarangume forest ( km 18644)	37.55	29.0667	161	SYR002	NA	IG 72580	WGS84	NA	1983	100	NA	USA374	Washington State University	Hoffman # 85	MEX002	NA	21	31.8335	Humid	57.3401	32.2714	24.1976	11.9658	31.4437	Humid	OTHER	0	11.047	12.2113	38.3908	742.382	29	31.808	2.23733	20.15	20.2773	2.23733
74	GE_222193	Lens ervoides (Brign.) Grande	No	No	No	207	Yes	No	Lentil	TUR	Turkey	Inlice to the left of the end sign of Inlice on Dalaman-Fethiye road	36.75	29.0833	207	SYR002	MF12	IG 116011	WGS84	60	19950530	100	11	SYR002	ICARDA collector(s)	NA	MEX002	NA	2	31.8027	Humid	45.8599	20.8005	11.0069	3.89748	20.3912	Sub-humid	OTHER	0	17.6392	10.4243	38.2853	646.709	32.732	27.228	10.1693	25.754	25.754	10.1693
75	GE_222194	Lens ervoides (Brign.) Grande	No	No	No	254	Yes	Yes	Lentil	TUR	Turkey	Fethiye to Kas 1 km after Kuscukurincir on right in middle of hairpin bend. After Ese	36.45	29.3	254	SYR002	MF13	IG 116012	WGS84	125	19950427	100	10	SYR002	ICARDA collector(s)	NA	MEX002	NA	2	29.4342	Sub-humid	41.7609	18.2788	8.73825	2.7653	17.8858	Semi-arid	OTHER	0	18.5722	11.1397	40.1864	637.644	34.068	27.72	11.2113	26.5673	26.5673	11.2113
76	GE_222195	Lens ervoides (Brign.) Grande	No	No	No	285	Yes	Yes	Lentil	TUR	Turkey	Kas to Antalya road 1 km after end sign of Kas on left in olive grove	36.25	29.6833	285	SYR002	MF14	IG 116013	WGS84	260	19950531	100	11	SYR002	ICARDA collector(s)	NA	MEX002	NA	21	27.7599	Sub-humid	42.73	19.2113	10.8288	5.21869	19.4972	Semi-arid	OTHER	0	15.9007	11.2507	39.1355	664.232	31.888	28.748	8.14867	24.1667	24.2027	8.14867
77	GE_222021	Lens ervoides (Brign.) Grande	No	No	No	295	Yes	Yes	Lentil	TUR	Turkey	Antalya. Finike ( km 18805)	36.2833	30.1	295	SYR002	NA	IG 72586	WGS84	NA	1983	100	NA	USA374	Washington State University	Hoffman # 100	MEX002	NA	2	27.8321	Sub-humid	42.4556	19.8929	11.0966	5.51231	19.7394	Semi-arid	OTHER	0	16.3724	11.2642	39.541	658.53	32.1167	28.4875	8.73819	24.5653	24.6139	8.73819
78	GE_222020	Lens ervoides (Brign.) Grande	No	No	No	287	Yes	Yes	Lentil	TUR	Turkey	Antalya. Finike ( km 18801)	36.3	30.1333	287	SYR002	NA	IG 72585	WGS84	NA	1983	100	NA	USA374	Washington State University	Hoffman # 99	MEX002	NA	2	29.8423	Sub-humid	42.5351	18.8051	8.59701	3.90966	18.4617	Semi-arid	OTHER	0	17.9469	11.1979	40.943	619.021	33.2	27.35	10.8729	25.6771	25.7042	10.8729
79	GE_222196	Lens ervoides (Brign.) Grande	No	No	No	265	Yes	Yes	Lentil	TUR	Turkey	19 km from Finike junction on Kas-Antalya road towards Elmali on left side	36.45	30.15	265	SYR002	MF15	IG 116014	WGS84	110	19950531	100	11	SYR002	ICARDA collector(s)	NA	MEX002	NA	21	25.1064	Sub-humid	41.3186	22.214	16.2212	8.6728	22.1067	Sub-humid	OTHER	0	13.5797	11.2407	37.2504	714.448	30.116	30.176	5.15333	22.3827	22.5067	5.15333
80	GE_222292	Lens ervoides (Brign.) Grande	No	No	No	121	Yes	No	Lentil	TUR	Turkey	Lengume Forest	37.7167	30.4	121	USA022	km 18644	PI 572333	WGS84	NA	19810525	100	10	NA	NA	Hoffman # 85	USA005	NA	27	29.8808	Sub-humid	55.0542	37.9747	29.7398	15.6927	34.6153	Humid	OTHER	0	9.3435	11.7897	36.5821	772.597	27.416	32.228	0.0186667	18.6413	18.884	0.0186667
81	GE_222197	Lens ervoides (Brign.) Grande	No	No	No	252	Yes	Yes	Lentil	TUR	Turkey	33 km after junction to Korkuteli on Antalya to Korkuteli road. Hill on R.	37.05	30.5	252	SYR002	MF23	IG 116022	WGS84	950	19950602	100	11	SYR002	ICARDA collector(s)	NA	MEX002	NA	21	23.9106	Sub-humid	38.0602	22.3729	15.3978	7.28421	20.7788	Sub-humid	OTHER	0	15.4698	12.1537	38.0802	743.89	33.012	31.916	6.67067	24.5067	24.8467	6.67067
82	GE_222065	Lens ervoides (Brign.) Grande	No	No	No	238	Yes	No	Lentil	TUR	Turkey	18 km from Antalya on road to Altinyaka	36.85	30.6	238	SYR002	4233	IG 72784	WGS84	100	19870613	100	61	GBR001	Southampton University	877297	MEX002	NA	2	25.8713	Sub-humid	37.8304	19.3426	12.2054	5.39194	18.6926	Semi-arid	OTHER	0	17.946	12.4623	38.5156	743.78	35.5739	32.3565	9.10942	26.9181	27.3652	9.10942
83	GE_222003	Lens ervoides (Brign.) Grande	No	No	No	245	Yes	No	Lentil	SVN	Slovenia	Slovenia. Triberij (Trebnje?)	45.9167	15.0167	245	SYR002	Ladizinsky 80	IG 72567	WGS84	NA	1983	100	NA	USA374	Washington State University	Hoffman # 37	MEX002	NA	24	61.737	Per-humid	64.8692	57.6923	49.1721	61.9652	58.4247	Humid	OTHER	0	9.2915	10.1497	34.4992	731.086	25.276	29.42	18.2133	1.82733	18.2133	0.184667
84	GE_222235	Lens ervoides (Brign.) Grande	No	No	No	196	Yes	No	Lentil	CYP	Cyprus	Just before Ayos Demetrianos	34.9018	32.5427	196	SYR002	2020-11-05	IG 160299	WGS84	551	20140506	100	21	SYR002	ICARDA collector(s)	NA	NA	NA	2	18.9735	Semi-arid	35.3411	14.1188	7.19831	2.22965	14.722	Semi-arid	OTHER	0	16.8268	11.0603	40.6451	615.707	31.628	27.212	9.57933	24.3947	24.3947	9.57933
85	GE_222239	Lens ervoides (Brign.) Grande	No	No	No	208	Yes	No	Lentil	CYP	Cyprus	Pano Panagia	34.9056	32.6178	208	SYR002	Trust 127	IG 160452	WGS84	900	20140523	100	NA	CYP001	Agricultural Research Institute	NA	NA	NA	21	25.2166	Sub-humid	49.7899	19.8364	11.1657	4.27406	21.2665	Sub-humid	OTHER	0	14.9835	10.9783	38.8751	653.144	30.328	28.24	7.20533	22.954	22.954	7.20533
86	GE_222328	Lens ervoides (Brign.) Grande	No	No	No	236	Yes	No	Lentil	CYP	Cyprus	Paphos District Paphos forest. Stavros tis Psokas. Collected by the site of the road towards Stavros tis Psokas, soon away from the station	35.0194	32.6311	236	GBR004	Trust 147	857352	WGS84	853	20140522	110	10	NA	The Agricultural Research Institute (ARI) - Nicosia, Cyprus.	NA	NA	Available via SMTA	21	31.8147	Humid	65.2479	26.3847	15.1086	6.92558	28.4167	Sub-humid	OTHER	0	13.1968	10.5997	36.83	683.61	28.86	28.78	4.998	21.4887	21.4887	4.998
87	GE_222022	Lens ervoides (Brign.) Grande	No	No	No	231	Yes	No	Lentil	TUR	Turkey	Icel. Anamor ( km 19410)	36.1	32.8167	231	SYR002	NA	IG 72587	WGS84	NA	1983	100	NA	USA374	Washington State University	Hoffman # 101	MEX002	NA	3	23.9228	Sub-humid	35.9676	17.071	8.69222	2.42887	16.0399	Semi-arid	OTHER	0	19.219	9.81267	37.875	615.173	33.368	25.908	12.068	26.76	26.9547	12.068
88	GE_222326	Lens ervoides (Brign.) Grande	No	No	No	253	Yes	Yes	Lentil	CYP	Cyprus	Nicosia District Prodromos. Prodromos	34.9642	32.8175	253	GBR004	Trust 125	857134	WGS84	1390	20140510	110	10	NA	The Agricultural Research Institute (ARI) - Nicosia, Cyprus.	NA	NA	Available via SMTA	21	46.7415	Humid	106.202	40.6025	22.8238	10.8646	45.1233	Humid	OTHER	0	9.89667	10.93	36.6926	708.245	26.184	29.788	1.30533	18.3753	18.414	1.30533
89	GE_222023	Lens ervoides (Brign.) Grande	No	No	No	231	Yes	No	Lentil	TUR	Turkey	Icel. Anamor ( km 19429)	36.1	32.8333	231	SYR002	NA	IG 72588	WGS84	NA	1983	100	NA	USA374	Washington State University	Hoffman # 102	MEX002	NA	3	23.9228	Sub-humid	35.9676	17.071	8.69222	2.42887	16.0399	Semi-arid	OTHER	0	19.219	9.81267	37.875	615.173	33.368	25.908	12.068	26.76	26.9547	12.068
90	GE_222322	Lens ervoides (Brign.) Grande	No	No	No	249	Yes	Yes	Lentil	CYP	Cyprus	Nicosia District Palaichori. Palaichori	34.9053	33.0911	249	GBR004	Trust 101	856894	WGS84	1200	20140509	110	10	NA	The Agricultural Research Institute (ARI) - Nicosia, Cyprus.	ARI01506	NA	Available via SMTA	21	31.9324	Humid	62.9695	24.6825	15.4288	5.50892	27.1474	Sub-humid	OTHER	0	14.364	11.2893	38.5459	680.819	30.336	29.288	6.24933	22.6433	22.6433	6.24933
91	GE_222002	Lens ervoides (Brign.) Grande	No	No	No	204	Yes	No	Lentil	HRV	Croatia	Karlovac	45.5	15.5706	204	SYR002	Ladizinsky 79	IG 72566	WGS84	NA	1983	100	NA	USA374	Washington State University	Hoffman # 36	MEX002	NA	25	49.5431	Humid	50.9915	46.9645	40.1494	42.4175	45.1307	Humid	OTHER	0	11.012	9.898	33.3536	741.346	26.88	29.676	11.2393	3.36	19.964	1.646
92	GE_222237	Lens ervoides (Brign.) Grande	No	No	No	249	Yes	Yes	Lentil	CYP	Cyprus	Profitas Elias up the track up the village after water tank on the road to Farmaka	34.8925	33.1125	249	SYR002	2020-02-14	IG 160380	WGS84	1077	20140509	100	NA	SYR002	ICARDA collector(s)	NA	NA	NA	21	34.2871	Humid	69.3878	26.776	16.534	5.95948	29.6643	Sub-humid	OTHER	0	13.974	11.3033	38.431	685.965	30.048	29.412	5.81	22.3107	22.3107	5.81
93	GE_222324	Lens ervoides (Brign.) Grande	No	No	No	242	Yes	No	Lentil	CYP	Cyprus	Nicosia District Ora. Ora	34.8756	33.1617	242	GBR004	Trust 106	856942	WGS84	615	20140509	110	10	NA	The Agricultural Research Institute (ARI) - Nicosia, Cyprus.	NA	NA	Available via SMTA	2	22.5142	Sub-humid	41.7957	16.0194	10.8832	3.65898	18.0893	Semi-arid	OTHER	0	17.0052	11.0157	38.9521	659.19	32.324	28.28	9.26267	25.0807	25.0807	9.26267
94	GE_222024	Lens ervoides (Brign.) Grande	No	No	No	292	Yes	Yes	Lentil	TUR	Turkey	Icel. Gulnar ( km 19471)	36.3	33.4	292	SYR002	NA	IG 72589	WGS84	NA	1983	100	NA	USA374	Washington State University	Hoffman # 103	MEX002	NA	2	25.0894	Sub-humid	43.4007	19.7889	12.2363	4.00534	19.8578	Semi-arid	OTHER	0	16.1863	10.5007	35.2466	727.752	32.292	29.792	7.396	25.0527	25.0527	7.396
95	GE_221939	Lens ervoides (Brign.) Grande	No	No	No	168	Yes	No	Lentil	UKR	Ukraine	Near Black Sea and Sanatome along road A-294.	44.4042	33.825	168	USA022	UKR-99-046	W6 21730	WGS84	230	19990728	100	10	NA	NA	NA	NA	NA	27	27.0115	Sub-humid	35	21.8972	18.0174	21.1974	24.028	Sub-humid	OTHER	0	10.806	7.47857	26.5063	772.571	26.0143	28.2143	3.46905	9.48571	20.5476	1.66905
96	GE_222016	Lens ervoides (Brign.) Grande	No	No	No	240	Yes	No	Lentil	TUR	Turkey	Adana. On the road Kozan-Feke ( km 19852)	37.5833	35.5	240	SYR002	NA	IG 72581	WGS84	NA	1983	100	NA	USA374	Washington State University	Hoffman # 86	MEX002	NA	21	29.3449	Sub-humid	54.1893	41.7755	31.0238	13.4892	35.1194	Humid	OTHER	0	14.2632	11.3457	35.8405	753.644	31.356	31.656	4.97667	23.344	23.344	4.97667
97	GE_222224	Lens ervoides (Brign.) Grande	No	No	No	174	Yes	No	Lentil	TUR	Turkey	Adana. Between Kozan and Feke	37.7	35.8833	174	SYR002	km 19852	IG 136631	WGS84	NA	19810529	100	NA	NA	United States Department of Agriculture	PI 572334	MEX002	NA	21	29.242	Sub-humid	57.8571	41.2716	29.5451	11.7998	35.1184	Humid	OTHER	0	12.6728	11.601	36.0414	753.242	30.232	32.188	3.37933	21.738	21.738	3.37933
98	GE_222074	Lens ervoides (Brign.) Grande	No	No	No	181	Yes	No	Lentil	TUR	Turkey	Belenkoy 18 km from Feke on road to Gurumze	37.9333	35.9	181	SYR002	4706	IG 72797	WGS84	850	19870612	100	21	GBR001	Southampton University	877557	MEX002	NA	27	27.8576	Sub-humid	58.3427	41.0278	30.2564	13.2042	35.7078	Humid	OTHER	0	10.174	12.422	36.5783	777.442	28.824	33.96	0.525333	19.4513	19.522	0.525333
99	GE_222085	Lens ervoides (Brign.) Grande	No	No	Yes	148	Yes	No	Lentil	TUR	Turkey	2 km from Samandagi on road to Kaburluk	36.1	35.95	148	SYR002	4040	IG 72841	WGS84	75	19870608	100	61	GBR001	Southampton University	877056	MEX002	NA	2	33.2099	Humid	57.5288	33.0962	18.7524	7.03235	29.1024	Sub-humid	CLAY	1	18.907	7.306	30.713	640.509	30.212	23.788	10.84	26.0773	26.684	10.84
100	GE_222062	Lens ervoides (Brign.) Grande	No	No	Yes	141	Yes	No	Lentil	TUR	Turkey	Harbiye edge of village on road leading south	36.1333	36.1667	141	SYR002	4016	IG 72781	WGS84	260	19870608	100	62	GBR001	Southampton University	877020	MEX002	NA	2	34.3765	Humid	68.1943	34.9682	16.6667	5.31287	31.2855	Humid	CLAY	1	17.5188	9.15233	32.492	734.146	31.904	28.168	8.27867	25.884	26.2687	8.27867
101	GE_222001	Lens ervoides (Brign.) Grande	No	No	No	189	Yes	No	Lentil	ITA	Italy	Puglia. Massafra	40.6	17.15	189	SYR002	Ladizinsky 78	IG 72565	WGS84	NA	1983	100	NA	USA374	Washington State University	Hoffman # 35	MEX002	NA	21	23.4334	Sub-humid	36.961	20.626	16.1026	9.61908	20.8272	Sub-humid	OTHER	0	14.9217	8.674	33.9837	629.517	29.328	25.524	12.0833	23.018	23.018	7.84333
102	GE_222064	Lens ervoides (Brign.) Grande	No	No	No	183	Yes	No	Lentil	TUR	Turkey	Orenkoy 10 km from Kadirli on road to Andirin	37.4333	36.1833	183	SYR002	4164	IG 72783	WGS84	480	19870606	100	11	GBR001	Southampton University	877208	MEX002	NA	2	29.6299	Sub-humid	56.2746	40.2622	26.2591	10.3289	33.2812	Humid	OTHER	0	17.1685	10.891	35.9107	732.519	33.204	30.328	8.11067	26.0127	26.0127	8.11067
103	GE_222063	Lens ervoides (Brign.) Grande	No	No	No	188	Yes	No	Lentil	TUR	Turkey	Kuzuculu 7 km from Dortyol to Yesilkent	36.9167	36.2833	188	SYR002	4117	IG 72782	WGS84	100	19870607	100	15	GBR001	Southampton University	877147	MEX002	NA	21	34.3953	Humid	70.2934	43.2334	24.7475	7.90663	36.5452	Humid	OTHER	0	15.4395	9.221	33.0454	718.613	29.864	27.904	6.45133	23.978	23.978	6.45133
104	GE_222073	Lens ervoides (Brign.) Grande	No	No	No	281	Yes	Yes	Lentil	TUR	Turkey	Karatas 22 km from Osmaniye on road to Yarpuz	37.0667	36.4333	281	SYR002	4696	IG 72796	WGS84	925	19870611	100	11	GBR001	Southampton University	877551	MEX002	NA	21	34.3688	Humid	77.2348	43.1655	24.4352	6.39403	37.8074	Humid	OTHER	0	12.8987	10.872	34.545	776.901	29.82	31.472	3.236	22.1413	22.1413	3.236
105	GE_222087	Lens ervoides (Brign.) Grande	No	No	No	281	Yes	Yes	Lentil	TUR	Turkey	15 km from Osmaniye on road to Karatas	37.0833	36.4333	281	SYR002	4684	IG 72844	WGS84	780	19870611	100	11	GBR001	Southampton University	877541	MEX002	NA	21	34.3688	Humid	77.2348	43.1655	24.4352	6.39403	37.8074	Humid	OTHER	0	12.8987	10.872	34.545	776.901	29.82	31.472	3.236	22.1413	22.1413	3.236
106	GE_222080	Lens ervoides (Brign.) Grande	No	No	No	194	Yes	No	Lentil	TUR	Turkey	54.2 km from K. Maras along road to Andirin	37.6	36.5	194	SYR002	71-6155	IG 72815	WGS84	860	19880625	100	NA	GBR001	Southampton University	886189	MEX002	NA	21	30.3089	Humid	64.7632	40.0939	24.1311	7.10713	34.0239	Humid	OTHER	0	13.2605	11.2403	34.2443	787.403	30.96	32.824	3.44333	22.67	22.67	3.44333
107	GE_222079	Lens ervoides (Brign.) Grande	No	No	No	224	Yes	No	Lentil	TUR	Turkey	34 km from K.Maras along rd to Andirin 8km from site 50 towards Andirin	37.6	36.6	224	SYR002	77-6139	IG 72814	WGS84	1170	19880625	100	NA	GBR001	Southampton University	886175	MEX002	NA	21	28.9408	Sub-humid	61.8273	37.5134	21.9239	6.1665	31.8578	Humid	OTHER	0	13.669	11.62	34.2208	815.143	32.184	33.956	3.59867	23.4793	23.4793	3.59867
108	GE_222075	Lens ervoides (Brign.) Grande	No	No	Yes	166	Yes	No	Lentil	TUR	Turkey	44 km W of Kilis on Kilis to Wkhiye	36.85	36.6667	166	SYR002	1971-05-01	IG 72799	WGS84	550	19880621	100	NA	GBR001	Southampton University	885065	MEX002	NA	2	25.6205	Sub-humid	51.7629	29.5203	14.8322	3.06748	24.7957	Sub-humid	CLAY	1	17.517	10.624	33.3041	825.547	34.416	31.9	7.22	27.23	27.3507	7.22
109	GE_222086	Lens ervoides (Brign.) Grande	No	No	Yes	147	Yes	No	Lentil	TUR	Turkey	Heyelan 16 km from Kozan on road to Feke	37.5	36.8667	147	SYR002	4141	IG 72842	WGS84	410	19870611	100	15	GBR001	Southampton University	877179	MEX002	NA	2	25.1609	Sub-humid	51.8245	31.1125	15.415	3.74447	25.5241	Sub-humid	CLAY	1	17.1453	11.6287	33.7768	863.228	35.624	34.428	6.60267	27.5847	27.5847	6.60267
110	GE_222076	Lens ervoides (Brign.) Grande	No	No	No	222	Yes	No	Lentil	TUR	Turkey	2 km E of Yesilce on Gaziantep to Adana road	37.1667	37.2333	222	SYR002	13-4945	IG 72803	WGS84	1000	19880620	100	NA	GBR001	Southampton University	NA	MEX002	NA	21	24.0008	Sub-humid	56.5906	30.0429	16.0335	2.55257	26.3049	Sub-humid	CLAY	1	14.1242	13.4097	35.9508	911.345	34.684	37.3	3.09733	25.1247	25.306	3.09733
111	ID_6953355	Lens ervoides (Brign.) Grande	No	No	No	124	Yes	No	Lentil	ESP	Spain	Almería, Sierra de los Filabres	37.0444	-3.0012	124	NA	MA-01-00568469	NA	WGS84	NA	19660606	NA	NA	NA	NA	NA	NA	NA	21	23.1356	Sub-humid	39.3013	34.084	23.4136	10.5263	26.8313	Sub-humid	OTHER	0	12.3465	12.7983	40.2717	671.442	31.04	31.78	5.88933	21.104	21.218	4.97
112	GE_222011	Lens ervoides (Brign.) Grande	No	No	No	258	Yes	Yes	Lentil	BIH	Bosnia & Herzegovina	Bosnia-Herzegovina. Mostar	43.3333	17.8333	258	SYR002	Ladizinsky 92	IG 72576	WGS84	NA	1983	100	NA	USA374	Washington State University	Hoffman # 46	MEX002	NA	25	46.051	Humid	56.1344	50.2975	34.1805	27.7065	42.0797	Humid	OTHER	0	13.778	10.3687	34.4566	729.245	30.58	30.092	9.616	23.0353	23.0353	5.05067
113	ID_6953092	Lens ervoides (Brign.) Grande	No	No	No	155	Yes	No	Lentil	ESP	Spain	Gr, Otívar; P. N. de las Sierras de Tejeda, Almijara y Alhama. Carril a la garganta de Río Verde	36.823	-3.723	155	NA	70948-1	NA	WGS84	NA	20030606	NA	NA	NA	NA	NA	NA	Entre 30SVF3575 y 30SVF3576	2	16.3777	Semi-arid	23.5126	22.314	13.5588	5.71211	16.2744	Semi-arid	OTHER	0	16.6215	11.2723	42.0359	555.801	31.768	26.816	11.3067	23.7407	23.9153	10.4247
114	ID_6953062	Lens ervoides (Brign.) Grande	No	No	No	269	Yes	Yes	Lentil	HRV	Croatia	Kroatien, ca. 22 km E Split, Tal der CetiN-exponierter Hang	43.4486	16.7122	269	NA	276965	NA	WGS84	5	20090513	NA	NA	NA	NA	NA	NA	NA	21	34.9734	Humid	44.7666	37.8447	25.4048	20.3549	32.0927	Humid	OTHER	0	14.1898	7.50767	30.509	642.063	27.912	24.608	11.0827	22.3567	22.3567	6.72333
115	ID_6953323	Lens ervoides (Brign.) Grande	No	No	No	187	Yes	No	Lentil	ITA	Italy	Puglia, Bari, Bosco Lucano, between Acquaviva and Gioia	40.8502	16.8874	187	NA	2388	NA	WGS84	NA	19800522	NA	NA	NA	NA	NA	NA	NA	21	24.3697	Sub-humid	38.6764	22.995	18.2537	12.1553	23.0201	Sub-humid	OTHER	0	14.1693	9.23	34.7934	639.633	29.336	26.528	11.2447	22.4133	22.4133	6.99867
116	ID_6953329	Lens ervoides (Brign.) Grande	No	No	No	262	Yes	Yes	Lentil	HRV	Croatia	4 km N of Baska Voda, Split-Makarska road	43.3929	16.9503	262	NA	75301	NA	WGS84	NA	19800530	NA	NA	NA	NA	NA	NA	NA	24	44.1233	Humid	57.2699	49.2632	31.8235	27.2248	41.3953	Humid	OTHER	0	10.828	7.91733	31.3682	640.036	24.84	25.24	7.81733	18.936	18.936	3.34867
117	ID_6953330	Lens ervoides (Brign.) Grande	No	No	No	238	Yes	No	Lentil	BIH	Bosnia & Herzegovina	1 km N of Tribanj, Rijeka-Zadar road	43.759	16.9597	238	NA	2390	NA	WGS84	NA	19800528	NA	NA	NA	NA	NA	NA	NA	25	54.2775	Humid	65.0499	56.701	38.2733	34.8784	48.7257	Humid	OTHER	0	9.2345	10.0263	34.9301	687.081	24.832	28.704	5.82933	17.5473	17.5473	0.576667
118	ID_6953334	Lens ervoides (Brign.) Grande	No	No	No	238	Yes	No	Lentil	BIH	Bosnia & Herzegovina	10 km N of Mostar on road to Sarajevo	43.4333	17.8081	238	NA	75287	NA	WGS84	NA	19800602	NA	NA	NA	NA	NA	NA	NA	25	48.1621	Humid	57.3519	51.9583	36.5275	30.8676	44.1763	Humid	OTHER	0	11.7598	9.94633	34.792	695.439	27.636	28.588	7.90267	20.4827	20.4827	3.356
119	ID_6953327	Lens ervoides (Brign.) Grande	No	No	No	256	Yes	Yes	Lentil	BIH	Bosnia & Herzegovina	16 km E of Dubrovnik	43.3239	18.1292	256	NA	75292	NA	WGS84	NA	19800530	NA	NA	NA	NA	NA	NA	NA	24	56.3404	Humid	69.2558	61.3978	42.9887	35.5163	52.2897	Humid	OTHER	0	9.70167	9.95933	35.0533	692.273	25.48	28.412	6.09733	18.2427	18.2427	1.22867
120	ID_6953321	Lens ervoides (Brign.) Grande	No	No	No	241	Yes	No	Lentil	BIH	Bosnia & Herzegovina	25 km SE of Dubrovnik	43.1648	18.1499	241	NA	75297	NA	WGS84	NA	19800530	NA	NA	NA	NA	NA	NA	NA	24	57.071	Humid	73.2118	63.5135	42.5197	34.4405	53.4214	Humid	OTHER	0	9.36183	9.307	34.232	671.592	24.532	27.188	6.01333	17.722	17.722	1.262
121	ID_6953335	Lens ervoides (Brign.) Grande	No	No	No	248	Yes	No	Lentil	MNE	Montenegro	5 km W of Risan, Herzognovi-Titograd road	42.515	18.6347	248	NA	75305	NA	WGS84	NA	19800601	NA	NA	NA	NA	NA	NA	NA	25	59.1961	Humid	80.0604	66.2043	41.123	27.6259	53.7534	Humid	OTHER	0	11.2345	8.031	31.7632	637.691	25.116	25.284	8.34933	19.3313	19.3313	3.82
122	ID_6953333	Lens ervoides (Brign.) Grande	No	No	No	243	Yes	No	Lentil	MNE	Montenegro	5 km E of Risan	42.515	18.7564	243	NA	75303	NA	WGS84	NA	19800601	NA	NA	NA	NA	NA	NA	NA	24	59.8751	Humid	78.7261	66.4678	40.9863	27.7697	53.4875	Humid	OTHER	0	10.8935	8.42567	32.2526	651.081	25.276	26.124	7.81933	19.164	19.164	3.252
123	GE_222010	Lens ervoides (Brign.) Grande	No	No	No	231	Yes	No	Lentil	HRV	Croatia	Koroz	42.5833	18.2833	231	SYR002	Ladizinsky 91	IG 72575	WGS84	NA	1983	100	NA	USA374	Washington State University	Hoffman # 45	MEX002	NA	21	49.1916	Humid	62.2653	52.8315	31.7188	19.9473	41.6907	Humid	OTHER	0	15.4515	7.80233	31.4661	638.911	28.968	24.796	12.406	23.62	23.62	8.06067
124	ID_6953130	Lens ervoides (Brign.) Grande	No	No	No	207	Yes	No	Lentil	GRC	Greece	Insel Kérkira [Corfu] (Nom. Kérkiras). Dafnáta: Höhenrücken (Berg Dafnáta) südöstlich der Ortschaft. [34S DJ 0676].	39.5306	19.9103	207	NA	97553	NA	WGS84	390	19920421	NA	NA	NA	NA	NA	NA	NA	2	38.1532	Humid	53.5867	32.5339	14.7627	4.41718	26.3251	Sub-humid	OTHER	0	16.5771	9.12083	35.698	601.219	30.8	25.55	13.9958	24.2542	24.2542	9.82917
125	ID_6953006	Lens ervoides (Brign.) Grande	No	No	No	237	Yes	No	Lentil	GRC	Greece	Lefkas, S Hortata	38.7017	20.6069	237	NA	B 10 0730022	NA	WGS84	565	20160516	NA	NA	NA	NA	NA	NA	NA	21	42.6477	Humid	65.1307	43.6531	20.8333	8.57843	34.5489	Humid	OTHER	0	13.5652	9.21833	36.5111	600.322	28.152	25.248	8.20467	21.1873	21.1873	6.854
126	ID_6953044	Lens ervoides (Brign.) Grande	No	No	No	187	Yes	No	Lentil	GRC	Greece	Greece. Zakynthos. Pórto Vrómi: östlicher Abschnitt der Bucht und Ausgang der angrenzenden Felsschlucht. MGRS [km]: 34S DG 6786.	37.8226	20.6352	187	NA	102516	NA	WGS84	25	20120426	NA	NA	NA	NA	NA	NA	NA	2	35.1319	Humid	48.5586	27.6006	10.0628	3.45416	22.419	Sub-humid	OTHER	0	16.2155	7.81157	34.7353	548.232	28.7833	22.4889	11.5241	23.0111	23.0991	10.0593
127	ID_6953004	Lens ervoides (Brign.) Grande	No	No	No	246	Yes	No	Lentil	GRC	Greece	Lefkas, Lazarata	38.7794	20.6539	246	NA	B 10 0730004	NA	WGS84	415	20160512	NA	NA	NA	NA	NA	NA	NA	21	36.4979	Humid	52.1374	34.1865	15.9151	6.54601	27.1963	Sub-humid	OTHER	0	15.3713	9.37533	36.7602	598.703	29.972	25.504	9.91067	22.9313	22.9313	8.57267
128	ID_6953095	Lens ervoides (Brign.) Grande	No	No	No	242	Yes	No	Lentil	GRC	Greece	Nom. Prevezis, Ep. Nikopoleos-Pargas, below ancient Kassopi	39.15	20.6833	242	NA	1809834	NA	WGS84	NA	20020601	NA	NA	NA	NA	NA	NA	NA	21	38.6206	Humid	56.8923	37.7258	19.5527	8.08937	30.565	Humid	OTHER	0	14.9867	10.488	37.9011	632.998	30.756	27.672	8.996	23.0027	23.0027	7.72067
129	ID_6953043	Lens ervoides (Brign.) Grande	No	No	No	199	Yes	No	Lentil	GRC	Greece	Greece. Ithaka. Südteil. Arethoúsa-Schlucht (ca. 3½ km SE Perachóri): Pfad von der Arethoúsa-Quelle [Arethoúsa Kríni] entlang der Schlucht hinab zur Küste [Paralía Péra Pighádhi]. MGRS [km]: 34S DH 7742.	38.3269	20.7442	199	NA	91751	NA	WGS84	40	20120429	NA	NA	NA	NA	NA	NA	NA	2	31.591	Humid	43.7358	27.6543	10.582	4.10575	21.5195	Sub-humid	OTHER	0	17.2229	7.69583	34.6659	537.183	29.8	22.2	12.7083	23.875	24	11.2167
130	ID_6953068	Lens ervoides (Brign.) Grande	No	No	No	222	Yes	No	Lentil	GRC	Greece	IoánniDriskos	39.6403	21.0031	222	NA	B 10 0290276	NA	WGS84	700	20070517	NA	NA	NA	NA	NA	NA	NA	21	41.8228	Humid	61.7225	44.3875	29.5257	14.1686	37.4511	Humid	OTHER	0	12.0215	10.609	36.7704	678.472	28.32	28.852	5.30733	20.464	20.464	3.90467
131	ID_6953022	Lens ervoides (Brign.) Grande	No	No	No	215	Yes	No	Lentil	GRC	Greece	Arta, NO Arta	39.2567	21.0647	215	NA	B 10 0730005	NA	WGS84	220	20160517	NA	NA	NA	NA	NA	NA	NA	21	36.0871	Humid	52.9014	35.3251	20.366	9.21895	29.4529	Sub-humid	OTHER	0	14.8565	10.769	37.5908	659.577	31.012	28.648	8.414	23.106	23.106	7.084
132	GE_221945	Lens ervoides (Brign.) Grande	No	No	No	130	Yes	No	Lentil	ITA	Italy	3 km N Santa Cesarea Terme, Küste abfallende Steilhänge (Puglia), 3 km N Santa Cesarea Terme, Küste abfallende Steilhänge (Puglia)	40.0636	18.4664	130	DEU146	5318	LENS 212	WGS84	80	19800612	100	99	NA	NA	NA	NOR051	NA	2	24.6299	Sub-humid	36.1048	18.6052	9.36882	5.93508	17.5035	Semi-arid	CLAY	1	16.7155	7.38452	31.82	590.804	29.7143	23.2071	11.5405	21.875	24.2405	10.156
133	ID_6953010	Lens ervoides (Brign.) Grande	No	No	No	241	Yes	No	Lentil	GRC	Greece	IoanniNO Analipsi	39.7589	21.0847	241	NA	B 10 0730018	NA	WGS84	639	20160525	NA	NA	NA	NA	NA	NA	NA	25	47.9188	Humid	79.9515	57.0959	35.4244	17.7958	47.5669	Humid	OTHER	0	8.92783	9.44367	34.6023	663.977	24.512	27.292	5.94	17.2313	17.2313	1.196
134	ID_6953012	Lens ervoides (Brign.) Grande	No	No	No	233	Yes	No	Lentil	GRC	Greece	Arta, N Anemorrachi	39.3397	21.0886	233	NA	B 10 0730007	NA	WGS84	304	20160518	NA	NA	NA	NA	NA	NA	NA	22	36.2273	Humid	53.383	35.9725	21.3302	10.0231	30.1772	Humid	OTHER	0	14.6775	10.9583	37.6834	667.851	31.044	29.08	8.09133	23.0113	23.0113	6.75733
135	ID_6953016	Lens ervoides (Brign.) Grande	No	No	No	233	Yes	No	Lentil	GRC	Greece	Arta, N Anemorrachi	39.3594	21.0967	233	NA	B 10 0730006	NA	WGS84	320	20160518	NA	NA	NA	NA	NA	NA	NA	22	37.8024	Humid	56.0086	38.7837	24.1568	11.4338	32.5957	Humid	OTHER	0	13.9932	10.7903	37.618	663.473	30.196	28.684	7.48467	22.2913	22.2913	6.164
136	ID_6953017	Lens ervoides (Brign.) Grande	No	No	No	184	Yes	No	Lentil	GRC	Greece	Etolia-Akarnania, O Komboti	39.1008	21.1069	184	NA	B 10 0730003	NA	WGS84	190	20160503	NA	NA	NA	NA	NA	NA	NA	21	36.6223	Humid	54.1448	37.6344	20.7052	9.74153	30.5565	Humid	OTHER	0	14.466	10.9013	38.1432	651.961	30.604	28.58	8.186	22.6307	22.6307	6.82467
137	ID_6953003	Lens ervoides (Brign.) Grande	No	No	No	233	Yes	No	Lentil	GRC	Greece	Arta, SW Vourgareli	39.3019	21.1144	233	NA	B 10 0730010	NA	WGS84	205	20160520	NA	NA	NA	NA	NA	NA	NA	22	36.5964	Humid	55.2147	37.1767	22.0754	10.1351	31.1505	Humid	OTHER	0	14.3193	10.942	37.6687	667.724	30.748	29.048	7.782	22.6787	22.6787	6.446
138	ID_6953019	Lens ervoides (Brign.) Grande	No	No	No	245	Yes	No	Lentil	GRC	Greece	Arta, SW Ano Kalendini	39.2125	21.1225	245	NA	B 10 0730019	NA	WGS84	460	20160517	NA	NA	NA	NA	NA	NA	NA	22	37.7822	Humid	56.6283	38.6313	22.9463	10.6959	32.2255	Humid	OTHER	0	13.8737	10.7827	37.7175	658.9	30.128	28.588	7.49533	22.146	22.146	6.15333
139	ID_6953018	Lens ervoides (Brign.) Grande	No	No	No	226	Yes	No	Lentil	GRC	Greece	Arta, SW Vourgareli	39.3128	21.1275	226	NA	B 10 0730009	NA	WGS84	332	20160520	NA	NA	NA	NA	NA	NA	NA	22	36.9417	Humid	55.1518	37.9747	23.1223	10.5786	31.7068	Humid	OTHER	0	14.1462	10.7983	37.4474	667.271	30.476	28.836	7.62133	22.492	22.492	6.27467
140	ID_6953005	Lens ervoides (Brign.) Grande	No	No	No	226	Yes	No	Lentil	GRC	Greece	Arta, SW Vourgareli	39.3219	21.1622	226	NA	B 10 0730008	NA	WGS84	433	20160520	NA	NA	NA	NA	NA	NA	NA	22	37.5551	Humid	56.6162	39.2699	24.3828	11.511	32.945	Humid	OTHER	0	13.7252	10.711	37.2427	668.554	30.04	28.76	7.228	22.0987	22.0987	5.85467
141	ID_6953009	Lens ervoides (Brign.) Grande	No	No	No	229	Yes	No	Lentil	GRC	Greece	Arta, SW Vourgareli	39.3261	21.1692	229	NA	B 10 0730017	NA	WGS84	345	20160520	NA	NA	NA	NA	NA	NA	NA	22	37.5551	Humid	56.6162	39.2699	24.3828	11.511	32.945	Humid	OTHER	0	13.7252	10.711	37.2427	668.554	30.04	28.76	7.228	22.0987	22.0987	5.85467
142	GE_222009	Lens ervoides (Brign.) Grande	No	No	No	261	Yes	Yes	Lentil	MNE	Montenegro	Montenegro. Risan	42.5147	18.7	261	SYR002	Ladizinsky 89	IG 72574	WGS84	NA	1983	100	NA	USA374	Washington State University	Hoffman # 44	MEX002	NA	24	59.2101	Humid	77.6968	66.7232	41.2867	28.0737	53.4451	Humid	OTHER	0	11.1788	8.11767	31.7941	638.642	25.236	25.532	8.194	19.344	19.344	3.812
143	ID_6953014	Lens ervoides (Brign.) Grande	No	No	No	229	Yes	No	Lentil	GRC	Greece	Arta, N Ano Kalandini	39.295	21.2031	229	NA	B 10 0730012	NA	WGS84	405	20160521	NA	NA	NA	NA	NA	NA	NA	22	37.8037	Humid	57.9906	39.444	23.8169	11.6559	33.2269	Humid	OTHER	0	13.2782	10.477	36.6022	670.226	29.48	28.624	6.77	21.6653	21.6653	5.356
144	ID_6953011	Lens ervoides (Brign.) Grande	No	No	No	226	Yes	No	Lentil	GRC	Greece	Arta, S Athamani	39.3722	21.2322	226	NA	B 10 0730020	NA	WGS84	838	20160519	NA	NA	NA	NA	NA	NA	NA	22	40.2743	Humid	63.4265	44.964	27.9732	13.8345	37.5496	Humid	OTHER	0	11.9992	10.1057	36.2418	666.083	27.868	27.884	5.60667	20.3507	20.3507	4.17533
145	ID_6953008	Lens ervoides (Brign.) Grande	No	No	No	243	Yes	No	Lentil	GRC	Greece	Arta, SW Tetrakomo	39.3311	21.2592	243	NA	B 10 0730011	NA	WGS84	570	20160521	NA	NA	NA	NA	NA	NA	NA	22	38.4576	Humid	59.5293	41.3239	25.6046	12.6119	34.7674	Humid	OTHER	0	12.8563	10.4593	36.6069	673.595	29.052	28.572	6.32133	21.2853	21.2853	4.89267
146	ID_6953030	Lens ervoides (Brign.) Grande	No	No	No	206	Yes	No	Lentil	GRC	Greece	Aitolía kai Akarnanía, NNW Kastraki	38.8083	21.3331	206	NA	B 10 0494850	NA	WGS84	200	20130524	NA	NA	NA	NA	NA	NA	NA	22	33.2929	Humid	47.8946	33.0692	16.4455	7.53012	26.2349	Sub-humid	OTHER	0	15.531	10.9627	38.6663	644.355	31.588	28.352	9.44	23.6207	23.6207	8.04933
147	ID_6953032	Lens ervoides (Brign.) Grande	No	No	No	193	Yes	No	Lentil	GRC	Greece	Aitolía kai Akarnanía, NNW Kastraki	38.7869	21.3339	193	NA	B 10 0494851	NA	WGS84	260	20130524	NA	NA	NA	NA	NA	NA	NA	22	33.3001	Humid	47.8564	33.1092	16.4384	7.52068	26.2312	Sub-humid	OTHER	0	15.5555	11.207	39.1197	646.233	31.836	28.648	9.45733	23.692	23.692	8.07933
148	ID_6953033	Lens ervoides (Brign.) Grande	No	No	No	202	Yes	No	Lentil	GRC	Greece	Aitolía kai Akarnanía, WSW Ag. Varvara	38.665	21.4717	202	NA	B 10 0494852	NA	WGS84	210	20130522	NA	NA	NA	NA	NA	NA	NA	22	32.9277	Humid	48.259	33.696	16.6813	7.59975	26.559	Sub-humid	OTHER	0	15.1763	11.3873	39.4681	646.771	31.46	28.852	9.08667	23.328	23.328	7.71
149	ID_6953036	Lens ervoides (Brign.) Grande	No	No	No	244	Yes	No	Lentil	GRC	Greece	Aitolía kai Akarnanía, SW Sitomena	38.7283	21.5164	244	NA	B 10 0494849	NA	WGS84	425	20130527	NA	NA	NA	NA	NA	NA	NA	22	36.2443	Humid	55.4319	39.4144	20.9302	9.58211	31.3397	Humid	OTHER	0	13.5623	10.838	38.1889	650.966	29.604	28.38	7.43867	21.7667	21.7667	6.02133
150	ID_6953015	Lens ervoides (Brign.) Grande	No	No	No	210	Yes	No	Lentil	GRC	Greece	Karditsa, NO Argithea	39.3622	21.5414	210	NA	B 10 0730014	NA	WGS84	1112	20160524	NA	NA	NA	NA	NA	NA	NA	19	47.8047	Humid	85.9599	59.3773	34.5805	18.0066	49.4811	Humid	OTHER	0	8.51283	9.34767	34.3664	670.773	24.204	27.2	5.55133	16.8993	16.8993	0.699333
151	ID_6953097	Lens ervoides (Brign.) Grande	No	No	No	228	Yes	No	Lentil	GRC	Greece	Nom. Kozanis, Ep. Voiou, Mt Siniatsiko. Southern slopes, between Siatista and Galatini, near highest point on road	40.2833	21.55	228	NA	1810346	NA	WGS84	NA	20010531	NA	NA	NA	NA	NA	NA	NA	27	36.2358	Humid	53.5869	43.7024	33.9823	19.2624	37.6335	Humid	OTHER	0	9.53867	10.4527	35.7039	704.605	26.088	29.276	5.93533	18.3827	18.3827	1.29
152	ID_6953042	Lens ervoides (Brign.) Grande	No	No	No	258	Yes	Yes	Lentil	GRC	Greece	Evrytanía, WNW Dytiki Frangista	38.9658	21.5714	258	NA	B 10 0494846	NA	WGS84	480	20130602	NA	NA	NA	NA	NA	NA	NA	21	36.803	Humid	58.6273	41.2007	22.6579	11.0974	33.3958	Humid	OTHER	0	12.4982	10.1037	36.1672	664.973	28.364	27.936	6.20933	20.8627	20.8627	4.75867
153	GE_222367	Lens lamottei Czefr.	Yes	No	No	78	No	No	Lentil	ESP	Spain	Comunidad Valenciana Alicante Javea. Close to Petronor gas station and carob trees.	38.7775	0.11889	78	GBR004	013-A-16	896142	WGS84	40	20160519	110	10	NA	Spanish Institute for Agricultural and Food Research and Technology, INIA, Madrid, Spain.	INIA NC109573	NA	Available via SMTA	2	12.008	Semi-arid	12.3098	14.1398	13.0179	6.25844	11.4315	Semi-arid	OTHER	0	17.3152	11.6717	42.8098	573.235	31.696	27.264	18.2027	24.584	24.634	10.6667
154	GE_222368	Lens lamottei Czefr.	No	No	No	147	Yes	No	Lentil	ESP	Spain	Malaga Málaga. \Monte de San Antón\, at the end of the urbanisation, close to some isolated pine trees., Malaga Málaga. \Monte de San Antón\, at the end of the urbanisation, close to some isolated pine trees.	36.7417	-4.35917	147	GBR004	16	952383	WGS84	334	20170518	110	10	NA	Spanish Institute for Agricultural and Food Research and Technology, INIA, Madrid, Spain.	NA	NA	Available via SMTA	2	19.112	Semi-arid	24.9707	20.9722	11.54	4.91597	15.5997	Semi-arid	OTHER	0	17.522	10.2147	42.6628	500.732	30.6619	23.9429	12.8302	23.8079	24.15	11.9651
155	ID_6953884	Lens lamottei Czefr.	No	No	No	91	No	No	Lentil	ESP	Spain	ermita de Nuestra Senora de la Sierra, Cabra, province of Cordoba	37.4744	-4.37417	91	ITA406	1401501	NC080034	WGS84	NA	20010609	NA	NA	NA	NA	NA	NA	NA	21	25.23	Sub-humid	37.5616	35.1824	22.4165	9.21844	26.0947	Sub-humid	OTHER	0	14.0587	12.8807	40.6895	655.967	32.636	31.656	7.634	22.5793	22.6673	6.752
156	GE_222358	Lens lamottei Czefr.	No	No	No	122	Yes	No	Lentil	ESP	Spain	1 km along road from Moron de la Frontera towards Ronda, 1 km along road from Moron de la Frontera towards Ronda	37.1167	-5.25	122	SYR002	MF3	IG 110811	WGS84	100	19940603	100	NA	SYR002	ICARDA collector(s)	NA	MEX002	NA	2	24.1223	Sub-humid	33.812	26.7632	17.8998	5.41446	20.9724	Sub-humid	OTHER	0	16.1583	11.666	41.8977	571.815	32.168	27.844	10.6613	23.3927	23.706	9.71067
157	GE_222357	Lens lamottei Czefr.	No	No	No	214	Yes	No	Lentil	ESP	Spain	El Bosque turn R at Plaza del Toros 250m past fish from turn R at Huerta Majaceite	36.75	-5.41667	214	SYR002	MF2	IG 110810	WGS84	800	19940602	100	61	SYR002	ICARDA collector(s)	NA	MEX002	NA	21	39.5659	Humid	75.0503	43.5042	27.8264	8.75785	38.7847	Humid	OTHER	0	12.3425	10.0997	37.2681	590.568	28.2	27.1	6.85467	19.9607	20.168	5.73
158	GE_222369	Lens lamottei Czefr.	No	No	No	196	Yes	No	Lentil	ESP	Spain	Cadiz Benaocaz. Road Ubrique/Benaocaz, slope on the left side, after climbing about 100 meters the path which enters in a fenced area.	36.7022	-5.43167	196	GBR004	29	952420	WGS84	705	20170609	110	10	NA	Spanish Institute for Agricultural and Food Research and Technology, INIA, Madrid, Spain.	INIA NC110736	NA	Available via SMTA	21	35.9119	Humid	66.3997	38.1694	24.2588	7.23918	34.0167	Humid	OTHER	0	13.2792	10.0657	37.8124	575.802	28.728	26.62	7.924	20.666	20.9133	6.80733
159	GE_222349	Lens lamottei Czefr.	No	No	No	128	Yes	No	Lentil	ESP	Spain	Andalucia, Sevilla, Moron de la Frontera, Cerro Esparteros	37.0833	-5.5	128	ESP004	1	NC077084	WGS84	500	19840615	100	12	NA	NA	NA	NA	NA	2	23.8879	Sub-humid	33.8147	25.1108	18.0061	5.36467	20.5741	Sub-humid	OTHER	0	16.75	11.788	43.1416	551.027	32.356	27.324	11.4607	23.6387	24.046	10.5267
160	GE_222361	Lens lamottei Czefr.	No	No	No	195	Yes	No	Lentil	TUR	Turkey	3 km from Bergama to Kozak take Yerli Tahtaci Koyu turn for 50m. Beyond hut on left	39.15	27.1667	195	SYR002	MF7	IG 116006	WGS84	140	19950529	100	11	SYR002	ICARDA collector(s)	NA	MEX002	NA	21	27.605	Sub-humid	45.811	28.6432	15.1409	5.42103	23.754	Sub-humid	OTHER	0	15.6475	10.6817	36.0818	722.044	32.144	29.604	8.67933	24.7527	24.7527	7.232
161	ID_6953901	Lens lamottei Czefr.	No	No	No	88	No	No	Lentil	ESP	Spain	Alicante, VALL DE EBO	38.8	-0.16	88	NA	781282	NA	WGS84	NA	19910612	NA	NA	NA	NA	NA	NA	NA	21	15.639	Semi-arid	17.7081	25.8953	21.9832	12.2127	19.4498	Semi-arid	OTHER	0	14.1063	12.4793	39.7786	672.76	31.84	31.372	15.9707	22.8267	22.8267	6.42933
162	ID_6953899	Lens lamottei Czefr.	No	No	No	91	No	No	Lentil	ESP	Spain	Alicante, VALL DE ALCALA	38.77	-0.26	91	NA	734858	NA	WGS84	NA	19930625	NA	NA	NA	NA	NA	NA	NA	21	17.1258	Semi-arid	20.2394	29.8013	24.7894	14.5357	22.3414	Sub-humid	OTHER	0	13.0062	12.973	39.3217	705.876	31.972	32.992	14.9793	22.028	22.206	4.98333
163	ID_6953898	Lens lamottei Czefr.	No	No	No	91	No	No	Lentil	ESP	Spain	Alicante, Beniaia (Marina alta), Vall d´Alcalà	38.776	-0.266	91	NA	127008-1	NA	WGS84	640	19930625	NA	NA	NA	NA	NA	NA	ex VF-18995.	21	17.1258	Semi-arid	20.2394	29.8013	24.7894	14.5357	22.3414	Sub-humid	OTHER	0	13.0062	12.973	39.3217	705.876	31.972	32.992	14.9793	22.028	22.206	4.98333
164	ID_6953902	Lens lamottei Czefr.	No	No	No	101	No	No	Lentil	ESP	Spain	Alicante, COCENTA I Estación	38.78	-0.41	101	NA	1003986	NA	WGS84	NA	19870316	NA	NA	NA	NA	NA	NA	NA	21	14.2936	Semi-arid	16.2539	21.5865	19.0996	10.4368	16.8442	Semi-arid	OTHER	0	15.0462	12.4677	40.7653	649.107	32.056	30.584	15.8527	23.4087	23.4087	7.62667
165	ID_6953834	Lens lamottei Czefr.	No	No	No	147	Yes	No	Lentil	ESP	Spain	Málaga; Monte San Antón. Cara Sur, por debajo de la cumbre occidental	36.746	-4.361	147	NA	77544-1	NA	WGS84	460	20130528	NA	NA	NA	NA	NA	NA	Matorral y pastizal sobre gleras. Calizas	2	19.112	Semi-arid	24.9707	20.9722	11.54	4.91597	15.5997	Semi-arid	OTHER	0	17.522	10.2147	42.6628	500.732	30.6619	23.9429	12.8302	23.8079	24.15	11.9651
166	ID_6953903	Lens lamottei Czefr.	No	No	Yes	171	Yes	No	Lentil	ESP	Spain	Málaga, Cortes de la Frontera: Sierra de los Pinos	36.625	-5.3273	171	NA	MA-01-00460809	NA	WGS84	NA	19840529	NA	NA	NA	NA	NA	NA	NA	21	28.9144	Sub-humid	47.5658	29.4675	17.7019	5.24476	24.995	Sub-humid	CLAY	1	15.4198	9.86167	39.8999	523.943	29.576	24.716	10.5693	22.0547	22.3873	9.53667
167	ID_6953881	Lens lamottei Czefr.	Yes	No	No	80	No	No	Lentil	ESP	Spain	Alicante, XABIA, La Granadella	38.74	0.18	80	NA	1004280	NA	WGS84	NA	20020419	NA	NA	NA	NA	NA	NA	NA	2	12.1471	Semi-arid	13.0803	14.8695	13.6369	6.70318	12.0725	Semi-arid	OTHER	0	16.9201	11.4833	42.2455	576.718	31.3765	27.1824	17.8186	24.2431	24.298	10.251
168	GE_222365	Lens lamottei Czefr.	Yes	No	No	78	No	No	Lentil	ESP	Spain	Comunidad Valenciana Alicante Javea. Tossal del Rebaldi.	38.7558	0.16	78	GBR004	007-A-16	896108	WGS84	63	20160516	110	10	NA	Spanish Institute for Agricultural and Food Research and Technology, INIA, Madrid, Spain.	NA	NA	Available via SMTA	2	12.1471	Semi-arid	13.0803	14.8695	13.6369	6.70318	12.0725	Semi-arid	OTHER	0	16.9201	11.4833	42.2455	576.718	31.3765	27.1824	17.8186	24.2431	24.298	10.251
169	ID_6953864	Lens lamottei Czefr.	No	No	No	146	Yes	No	Lentil	FRA	France	NA	42.7637	2.57289	146	NA	NA	NA	WGS84	NA	20091231	NA	NA	NA	NA	NA	NA	NA	25	27.0625	Sub-humid	30.6623	31.2326	29.4724	18.6156	27.4957	Sub-humid	OTHER	0	13.7228	8.707	35.6435	568.443	27.348	24.428	10.7087	21.0493	21.0493	7.31733
170	ID_6953866	Lens lamottei Czefr.	No	No	No	168	Yes	No	Lentil	FRA	France	NA	42.8543	2.81667	168	NA	NA	NA	WGS84	NA	20091231	NA	NA	NA	NA	NA	NA	NA	21	24.4985	Sub-humid	27.4846	27.7274	25.1124	14.9777	23.8255	Sub-humid	OTHER	0	14.2872	8.37833	34.8227	568.067	27.66	24.06	11.2833	21.6367	21.6367	7.89933
171	ID_6953836	Lens lamottei Czefr.	No	No	No	166	Yes	No	Lentil	FRA	France	PALME (LA)	42.9444	2.93879	166	NA	239652	NA	WGS84	NA	20110805	NA	NA	NA	NA	NA	NA	null	21	24.7762	Sub-humid	27.683	28.9776	24.3332	14.6799	23.9184	Sub-humid	OTHER	0	14.0957	7.77667	33.3248	563.591	27.06	23.336	11.15	21.356	21.356	7.71067
172	ID_6953865	Lens lamottei Czefr.	No	No	No	115	Yes	No	Lentil	FRA	France	NA	42.8544	2.93889	115	NA	NA	NA	WGS84	NA	20091231	NA	NA	NA	NA	NA	NA	NA	21	22.2395	Sub-humid	24.8027	24.7504	22.2166	13.0891	21.2147	Sub-humid	OTHER	0	14.9106	8.3191	34.8931	562.659	28.0458	23.8417	11.9236	22.1694	22.1694	8.53333
173	ID_6953886	Lens lamottei Czefr.	No	No	No	125	Yes	No	Lentil	FRA	France	Aude, Fitou [INSEE:11144]	42.8986	2.95633	125	NA	14036	NA	WGS84	NA	19980409	NA	NA	NA	NA	NA	NA	NA	21	22.571	Sub-humid	24.9903	25.9214	21.8812	13.1614	21.4886	Sub-humid	OTHER	0	14.7663	7.832	33.6773	559.319	27.584	23.256	11.828	21.9653	21.9653	8.40733
174	ID_6953872	Lens lamottei Czefr.	No	Yes	No	107	Yes	No	Lentil	FRA	France	Aude, La Palme [INSEE:11188]	42.9681	2.98863	107	NA	51479	NA	WGS84	NA	20070513	NA	NA	NA	NA	NA	NA	NA	21	21.6729	Sub-humid	24.071	25.6076	20.7445	12.6415	20.7661	Sub-humid	OTHER	0	15.0081	7.85992	33.6922	561.172	27.8714	23.3286	12.046	22.2214	22.2214	8.59841
175	ID_6953840	Lens lamottei Czefr.	No	No	No	182	Yes	No	Lentil	FRA	France	SAINT-MITRE-LES-REMPARTS	43.4649	5.03829	182	NA	1449722	NA	WGS84	NA	20100105	NA	NA	NA	NA	NA	NA	null	21	25.231	Sub-humid	28.0265	31.1796	22.9075	12.8039	23.7294	Sub-humid	OTHER	0	14.9297	8.23333	32.646	614.646	28.688	25.22	15.6327	22.732	22.732	7.73
176	ID_6953832	Lens lamottei Czefr.	No	No	No	184	Yes	No	Lentil	FRA	France	TOULON	43.1755	5.88881	184	NA	3926857	NA	WGS84	NA	20130105	NA	NA	NA	NA	NA	NA	null	21	27.4339	Sub-humid	26.9111	33.1551	21.6092	12.9363	23.6529	Sub-humid	OTHER	0	14.8233	8.53067	36.8463	541.605	27.836	23.152	12.228	21.7607	21.7787	8.78933
177	ID_6953867	Lens lamottei Czefr.	No	No	No	130	Yes	No	Lentil	FRA	France	NA	43.1722	6.01162	130	NA	NA	NA	WGS84	NA	20091231	NA	NA	NA	NA	NA	NA	NA	21	28.4947	Sub-humid	29.8887	34.3286	22.6467	13.7894	25.1633	Sub-humid	OTHER	0	14.7765	8.559	37.0969	536.987	27.696	23.072	12.2393	21.6533	21.6847	8.80267
178	GE_222366	Lens lamottei Czefr.	Yes	No	No	76	No	No	Lentil	ESP	Spain	Comunidad Valenciana Alicante Jalon. Calvari.	38.7403	-0.01694	76	GBR004	011-A-16	896131	WGS84	209	20160517	110	10	NA	Spanish Institute for Agricultural and Food Research and Technology, INIA, Madrid, Spain.	NA	NA	Available via SMTA	2	13.282	Semi-arid	14.1202	18.3501	16.0986	8.27379	14.2107	Semi-arid	OTHER	0	16.2008	12.2303	42.3254	608.995	31.808	28.896	16.9993	24	24	9.176
179	ID_6953888	Lens lamottei Czefr.	No	No	No	73	No	No	Lentil	ESP	Spain	Cocentai province of Alicante	38.7333	-0.433333	73	ITA406	1387370	NC052184	WGS84	NA	19960515	NA	NA	NA	NA	NA	NA	NA	21	14.8612	Semi-arid	17.2859	23.7367	19.8859	11.3266	18.0588	Semi-arid	OTHER	0	14.5607	12.6847	40.5676	661.869	32.096	31.268	15.3333	23.1167	23.1167	7.01333
180	GE_222343	Lens lamottei Czefr.	Yes	No	No	73	No	No	Lentil	ESP	Spain	Valencia, Valencia, Xativa, laderas del castillo	38.9833	-0.516667	73	ESP124	40	NC073304	WGS84	NA	19990520	100	12	NA	NA	NA	NA	NA	2	13.6289	Semi-arid	14.4256	18.1878	16.0405	9.02708	14.4202	Semi-arid	OTHER	0	16.6347	10.9673	40.8376	586.275	31.104	26.856	17.6173	24.1007	24.2347	9.97133
181	GE_222359	Lens lamottei Czefr.	No	No	No	77	No	No	Lentil	ESP	Spain	Lucena 2 km on Cordoba road turn R at Agricola Agulera Cont. towards hill for 1.1km	37.4167	-4.25	77	SYR002	MF4	IG 110812	WGS84	550	19940605	100	NA	SYR002	ICARDA collector(s)	NA	MEX002	NA	21	24.2273	Sub-humid	36.2334	34.4253	21.7426	9.14877	25.3875	Sub-humid	OTHER	0	14.1463	12.862	40.5128	661.923	32.844	31.748	7.644	22.7787	22.7893	6.772
182	ID_6954384	Lens nigricans (M. Bieb.) Godr.	No	No	No	140	Yes	No	Lentil	ESP	Spain	Mas de Quiquet/Refugio de les Clotes Punta SereHorta de Sant Joan, province of Tarragona	40.8767	0.332222	140	ITA406	1452931	NC080043	WGS84	NA	20020610	NA	NA	NA	NA	NA	NA	ESP100	21	25.4483	Sub-humid	26.5252	33.4461	35.9737	20.6778	29.1557	Sub-humid	OTHER	0	12.3983	11.302	40.5032	599.626	28.344	27.904	13.22	20.1033	20.1373	5.648
183	ID_6954164	Lens nigricans (M. Bieb.) Godr.	No	No	No	93	No	No	Lentil	ESP	Spain	Alicante, PETRER, Serra del Maigmó	38.51	-0.67	93	NA	1070107	NA	WGS84	NA	20100629	NA	NA	NA	NA	NA	NA	NA	21	15.1171	Semi-arid	18.5629	22.7931	20.4019	11.4009	18.2897	Semi-arid	OTHER	0	14.6078	12.3443	40.9512	642.596	31.532	30.144	15.4587	22.9207	22.9213	7.37733
184	ID_6954620	Lens nigricans (M. Bieb.) Godr.	No	No	No	76	No	No	Lentil	ESP	Spain	Castellón, Nacimiento del río Palancia	39.95	-0.72	76	NA	129113-1	NA	WGS84	NA	19840615	NA	NA	NA	NA	NA	NA	ex VF-11557.	21	18.7944	Semi-arid	16.7336	25.5734	28.8073	17.7991	22.2283	Sub-humid	OTHER	0	12.2407	13.0413	42.1886	636.752	29.996	30.912	13.9287	5.98533	20.5787	5.11467
185	ID_6954509	Lens nigricans (M. Bieb.) Godr.	No	No	No	79	No	No	Lentil	ESP	Spain	Valencia, FONTANARES, Serra de la Solana	38.78	-0.76	79	NA	1261203	NA	WGS84	NA	1994MMDD	NA	NA	NA	NA	NA	NA	NA	21	16.3655	Semi-arid	19.6244	26.2009	22.5528	13.6473	20.5063	Sub-humid	OTHER	0	13.5862	12.6503	39.8611	676.067	31.704	31.736	15.3287	22.3833	22.3833	5.95467
186	ID_6954042	Lens nigricans (M. Bieb.) Godr.	No	No	No	115	Yes	No	Lentil	ESP	Spain	Castellon, EL TORO, Rambla de las Maricas	39.95	-0.78	115	NA	1825011	NA	WGS84	NA	20130714	NA	NA	NA	NA	NA	NA	NA	21	22.2871	Sub-humid	20.1894	30.9001	34.726	21.8783	26.9235	Sub-humid	OTHER	0	10.5052	13.139	41.2813	659.185	29.136	31.828	12.2847	4.04133	19.2	3.16467
187	ID_6954039	Lens nigricans (M. Bieb.) Godr.	No	No	No	76	No	No	Lentil	ESP	Spain	Castellon, EL TORO, Rambla de las Maricas	39.96	-0.78	76	NA	1825012	NA	WGS84	NA	20130714	NA	NA	NA	NA	NA	NA	NA	21	22.2871	Sub-humid	20.1894	30.9001	34.726	21.8783	26.9235	Sub-humid	OTHER	0	10.5052	13.139	41.2813	659.185	29.136	31.828	12.2847	4.04133	19.2	3.16467
188	ID_6954044	Lens nigricans (M. Bieb.) Godr.	No	No	No	76	No	No	Lentil	ESP	Spain	Castellon, EL TORO, Rambla de las Maricas	39.96	-0.79	76	NA	1825013	NA	WGS84	NA	20130714	NA	NA	NA	NA	NA	NA	NA	21	22.2871	Sub-humid	20.1894	30.9001	34.726	21.8783	26.9235	Sub-humid	OTHER	0	10.5052	13.139	41.2813	659.185	29.136	31.828	12.2847	4.04133	19.2	3.16467
189	ID_6954098	Lens nigricans (M. Bieb.) Godr.	No	No	No	77	No	No	Lentil	ESP	Spain	Castellon, EL TORO, Collado de la Baraja	39.95	-0.84	77	NA	1648160	NA	WGS84	NA	20120715	NA	NA	NA	NA	NA	NA	NA	24	27.0965	Sub-humid	27.0418	38.5735	41.8978	26.0304	33.3859	Humid	OTHER	0	9.2645	13.5557	41.1976	678.997	28.772	32.904	11.0647	2.61667	18.2673	1.75733
190	ID_6954100	Lens nigricans (M. Bieb.) Godr.	No	No	No	92	No	No	Lentil	ESP	Spain	Castellon, EL TORO, Pozo Junco	39.96	-0.84	92	NA	1643363	NA	WGS84	NA	20120715	NA	NA	NA	NA	NA	NA	NA	24	27.0965	Sub-humid	27.0418	38.5735	41.8978	26.0304	33.3859	Humid	OTHER	0	9.2645	13.5557	41.1976	678.997	28.772	32.904	11.0647	2.61667	18.2673	1.75733
191	ID_6954339	Lens nigricans (M. Bieb.) Godr.	No	No	No	77	No	No	Lentil	ESP	Spain	Teruel, Abejuela, barranco de Santa Margarita	39.924	-0.876	77	NA	204092-1	NA	WGS84	1350	20040518	NA	NA	NA	NA	NA	NA	NA	24	24.4472	Sub-humid	24.0062	35.3267	37.576	23.4763	30.0963	Humid	OTHER	0	10.0432	13.753	41.6152	676.737	29.392	33.048	11.878	3.41667	18.9873	2.51667
192	ID_6954395	Lens nigricans (M. Bieb.) Godr.	No	No	No	82	No	No	Lentil	ESP	Spain	Piedrahita/Loscos camino forestal, Loscos, province of Teruel	41.0386	-1.06833	82	ITA406	1475972	NC080036	WGS84	NA	20010610	NA	NA	NA	NA	NA	NA	NA	24	25.0013	Sub-humid	23.31	32.5635	42.3713	29.6479	31.9732	Humid	OTHER	0	9.839	13.5827	42.6591	650.016	28.592	31.84	11.5813	3.45867	18.31	2.57133
193	ID_6954550	Lens nigricans (M. Bieb.) Godr.	No	No	No	76	No	No	Lentil	ESP	Spain	Teruel, Torrijas; Sª Javalambre,pr.Collado de la Salt	40.05	-0.95	76	NA	68022-1	NA	WGS84	1700	19900620	NA	NA	NA	NA	NA	NA	ex VAB-901233.	24	26.7472	Sub-humid	27.0788	39.2823	41.2686	25.5616	33.2978	Humid	OTHER	0	9.217	14.048	41.8195	685.333	29.076	33.592	11.0807	2.49933	18.286	1.58867
194	ID_6954681	Lens nigricans (M. Bieb.) Godr.	No	No	No	74	No	No	Lentil	ESP	Spain	Teruel, Loscos; Calamocha, camino forestal entre Piedrahíta y Loscos	41.04	-1.04	74	6f3ccc65-0a54-4e65-ae7e-13b92d618e7c	655200	NA	WGS84	1000	19800604	NA	NA	NA	NA	NA	NA	NA	24	23.0187	Sub-humid	20.3313	30.2826	40.3123	27.7021	29.6571	Sub-humid	OTHER	0	10.3313	13.556	42.5861	650.228	29.048	31.832	12.094	3.95533	18.8087	3.06
195	ID_6954668	Lens nigricans (M. Bieb.) Godr.	No	No	No	84	No	No	Lentil	ESP	Spain	Teruel, Calamocha, vers. Piedrahita, chemin forestier de Piedrahita à Loscos	40.9936	-1.0991	84	NA	MA-01-00382056	NA	WGS84	NA	19800604	NA	NA	NA	NA	NA	NA	NA	24	26.8146	Sub-humid	24.9063	34.9252	45.1343	30.796	33.9404	Humid	OTHER	0	9.31783	13.5797	42.8003	646.453	27.92	31.728	11.0547	2.95467	17.7353	2.08267
196	ID_6954346	Lens nigricans (M. Bieb.) Godr.	No	No	No	79	No	No	Lentil	ESP	Spain	Valencia, PUEBLA DE SAN MIGUEL, Barranc de la Hoz	40.06	-1.11	79	NA	726831	NA	WGS84	NA	20040626	NA	NA	NA	NA	NA	NA	NA	15	30.9122	Humid	33.2652	45.4429	45.3641	28.1892	38.0654	Humid	OTHER	0	8.407	13.4653	40.4462	692.816	28.156	33.292	10.266	17.2713	17.5993	0.747333
197	ID_6954344	Lens nigricans (M. Bieb.) Godr.	No	No	No	80	No	No	Lentil	ESP	Spain	Valencia, PUEBLA DE SAN MIGUEL, Ermita de San Roque	40.05	-1.13	80	NA	555275	NA	WGS84	NA	20040626	NA	NA	NA	NA	NA	NA	NA	24	24.9662	Sub-humid	24.5512	35.9661	38.0101	24.1201	30.6619	Humid	OTHER	0	9.70667	13.3633	40.6576	683.841	29.044	32.868	11.6087	3.028	18.7493	2.08467
198	ID_6954357	Lens nigricans (M. Bieb.) Godr.	No	No	No	73	No	No	Lentil	ESP	Spain	Valencia, VALLANCA, Barranco de la Serna	40.05	-1.4	73	NA	526574	NA	WGS84	NA	2004MMDD	NA	NA	NA	NA	NA	NA	NA	24	23.6015	Sub-humid	21.0368	33.7154	36.2358	22.603	28.3978	Sub-humid	OTHER	0	10.5072	13.5403	41.1761	681.093	29.84	32.884	12.354	3.9	19.5173	2.952
199	ID_6954316	Lens nigricans (M. Bieb.) Godr.	No	No	No	79	No	No	Lentil	ESP	Spain	Teruel, Noguera de Albarracín, barranco de Los Polos	40.431	-1.615	79	NA	182808-1	NA	WGS84	1470	20060716	NA	NA	NA	NA	NA	NA	NA	24	29.8797	Sub-humid	29.0537	40.4115	44.7761	26.9801	35.3053	Humid	OTHER	0	9.043	13.46	41.7649	661.768	28.116	32.228	10.7673	17.5487	17.7827	1.746
200	ID_6954259	Lens nigricans (M. Bieb.) Godr.	No	No	No	82	No	No	Lentil	ESP	Spain	Teruel, Villar del Cobo, hoces del Guadalaviar	40.404	-1.627	82	NA	196983-1	NA	WGS84	1480	20070611	NA	NA	NA	NA	NA	NA	NA	24	30.9686	Humid	30.303	43.1976	45.8284	27.6322	36.7403	Humid	OTHER	0	8.85783	13.4623	41.643	665.99	28.016	32.328	10.576	17.428	17.6607	1.51533
201	GE_222437	Lens nigricans (M. Bieb.) Godr.	Yes	No	No	70	No	No	Lentil	ESP	Spain	Murcia. Hozel del Lino	38.3333	-1.5	70	SYR002	77	IG 72556	WGS84	NA	1983	100	NA	USA374	Washington State University	33	MEX002	NA	2	11.7533	Semi-arid	15.704	16.3501	14.6404	7.80282	13.6243	Semi-arid	CLAY	1	16.5457	12.784	42.2584	635.07	33.164	30.252	13.0127	24.672	24.764	9.33267
202	ID_6954132	Lens nigricans (M. Bieb.) Godr.	No	No	No	105	No	No	Lentil	ESP	Spain	Soria, Beratón, Peña de San Mateo	41.7148	-1.8112	105	NA	MA-01-00841631	NA	WGS84	NA	20110619	NA	NA	NA	NA	NA	NA	NA	25	32.4078	Humid	33.2502	45.4884	47.3905	28.45	38.6448	Humid	OTHER	0	8.88433	12.3633	41.096	631.531	26.96	30.084	10.186	17.2087	17.2087	1.964
203	ID_6954505	Lens nigricans (M. Bieb.) Godr.	No	No	No	81	No	No	Lentil	ESP	Spain	Guadalajara, Peralejos de las Truchas pr. Las Juntas, sobre río Hoz Seca	40.5264	-1.8797	81	NA	MA-01-00546369	NA	WGS84	NA	19940521	NA	NA	NA	NA	NA	NA	NA	15	34.1882	Humid	35.4365	47.9574	47.9808	27.1318	39.6266	Humid	OTHER	0	8.51517	12.887	40.7352	662.105	27.216	31.636	10.1747	17.0667	17.2413	1.19867
204	ID_6954642	Lens nigricans (M. Bieb.) Godr.	No	No	Yes	163	Yes	No	Lentil	ESP	Spain	Álava, Bernedo; Peña Alta	42.61	-2.5	163	NA	27577-1	NA	WGS84	1002.5	19820621	NA	NA	NA	NA	NA	NA	Pie de roquedo calizo; sur. Rellano pedregoso, caldeado, mat. orgánica	24	33.0736	Humid	32.9509	50.4484	40.9116	24.5035	37.2036	Humid	CLAY	1	10.2578	10.2323	39.5498	557.815	25.58	25.872	4.70933	17.5587	17.5587	3.966
205	ID_6954569	Lens nigricans (M. Bieb.) Godr.	No	No	Yes	166	Yes	No	Lentil	ESP	Spain	Vi, Bernedo, Peña Alta	42.616	-2.50749	166	NA	64982	NA	WGS84	1000	1988MMDD	NA	NA	NA	NA	NA	NA	NA	24	33.0736	Humid	32.9509	50.4484	40.9116	24.5035	37.2036	Humid	CLAY	1	10.2578	10.2323	39.5498	557.815	25.58	25.872	4.70933	17.5587	17.5587	3.966
206	ID_6954543	Lens nigricans (M. Bieb.) Godr.	No	No	No	112	Yes	No	Lentil	ESP	Spain	Al, Serón; Sª de Los Filabres, próx. a la cortijada de Los Santos	37.249	-2.611	112	NA	3324-1	NA	WGS84	1700	19910603	NA	NA	NA	NA	NA	NA	NA	21	34.0284	Humid	61.1532	50.0982	36.222	17.188	41.1653	Humid	OTHER	0	8.98417	12.6277	37.663	732.129	29.228	33.528	1.93333	18.444	18.7393	0.914667
207	ID_6954390	Lens nigricans (M. Bieb.) Godr.	No	No	No	101	No	No	Lentil	ESP	Spain	Boniches, province of Cuenca	39.9786	-1.6625	101	ITA406	1371525	NC080035	WGS84	NA	20010610	NA	NA	NA	NA	NA	NA	NA	25	21.6477	Sub-humid	19.877	31.2633	31.804	19.8105	25.6887	Sub-humid	OTHER	0	11.4342	12.4757	39.7618	670.187	29.732	31.376	13.2287	20.0347	20.27	3.98133
208	ID_6954658	Lens nigricans (M. Bieb.) Godr.	No	No	Yes	86	No	No	Lentil	ESP	Spain	Jaén, Segura de la Sierra: Pista forestal del Yelmo	38.2337	-2.6699	86	NA	MA-01-00550784	566	WGS84	NA	19800510	NA	NA	NA	NA	NA	NA	NA	21	25.7983	Sub-humid	36.9347	41.1322	29.8401	14.5902	30.6243	Humid	CLAY	1	11.0092	12.5463	37.7084	737.508	30.884	33.272	6.778	20.5773	20.7987	2.908
209	ID_6954454	Lens nigricans (M. Bieb.) Godr.	No	No	No	131	Yes	No	Lentil	ESP	Spain	Al, Sª de Gádor, Bco. Carcauz	36.861	-2.703	131	NA	1470-1	NA	WGS84	NA	19960524	NA	NA	NA	NA	NA	NA	NA	21	14.1392	Semi-arid	20.7453	21.0452	13.6841	6.24268	15.4293	Semi-arid	OTHER	0	15.3197	11.6293	40.6677	607.186	31.512	28.596	9.47133	23.1913	23.2547	8.55733
210	ID_6954461	Lens nigricans (M. Bieb.) Godr.	No	No	No	131	Yes	No	Lentil	ESP	Spain	Al, Sª de Gádor, Bco. Carcauz	36.87	-2.703	131	NA	1469-1	NA	WGS84	NA	19960524	NA	NA	NA	NA	NA	NA	NA	21	14.1392	Semi-arid	20.7453	21.0452	13.6841	6.24268	15.4293	Semi-arid	OTHER	0	15.3197	11.6293	40.6677	607.186	31.512	28.596	9.47133	23.1913	23.2547	8.55733
211	ID_6954528	Lens nigricans (M. Bieb.) Godr.	No	No	No	108	Yes	No	Lentil	ESP	Spain	Al, Fiñana; Sª de los Filabres, próx. cortijada San Pedro	37.24	-2.791	108	NA	497-1	NA	WGS84	NA	19920626	NA	NA	NA	NA	NA	NA	NA	22	31.784	Humid	56.4628	45.3579	32.3068	15.4475	37.3938	Humid	OTHER	0	9.664	13.1387	38.881	725.446	29.968	33.792	2.67667	19.0653	19.3053	1.67333
212	ID_6954415	Lens nigricans (M. Bieb.) Godr.	No	No	No	173	Yes	No	Lentil	ESP	Spain	Al, Sª de Gádor, Pecho mina de los Alemanes	36.88	-2.882	173	NA	3380-1	NA	WGS84	NA	19990515	NA	NA	NA	NA	NA	NA	NA	21	23.6243	Sub-humid	41.2939	35.1586	22.9475	10.1609	27.3902	Sub-humid	OTHER	0	12.3498	12.4803	40.2124	658.971	30.436	31.036	6.03467	21.0193	21.0193	5.07533
213	ID_6954706	Lens nigricans (M. Bieb.) Godr.	No	No	No	108	Yes	No	Lentil	ESP	Spain	Jaén, Cazorla: barranco del arroyo de la Mesa, margen izquierda	37.9007	-2.9444	108	NA	MA-01-00481989	NA	WGS84	NA	19760528	NA	NA	NA	NA	NA	NA	NA	21	22.5658	Sub-humid	32.9593	34.3035	24.5148	11.6975	25.8688	Sub-humid	OTHER	0	12.0245	12.289	37.9524	711.882	31.168	32.38	5.02867	21.24	21.4247	4.15133
214	ID_6954713	Lens nigricans (M. Bieb.) Godr.	No	No	No	121	Yes	No	Lentil	ESP	Spain	Jaén, Cazorla: aledaños de la C.F. de Sacejo	37.9007	-2.9671	121	NA	MA-01-00481990	NA	WGS84	NA	19750622	NA	NA	NA	NA	NA	NA	NA	21	22.5658	Sub-humid	32.9593	34.3035	24.5148	11.6975	25.8688	Sub-humid	OTHER	0	12.0245	12.289	37.9524	711.882	31.168	32.38	5.02867	21.24	21.4247	4.15133
215	ID_6954674	Lens nigricans (M. Bieb.) Godr.	No	No	No	163	Yes	No	Lentil	ESP	Spain	Almeria, 1 km S of Haza del Lino, road Albunol-Argiva	36.8077	-3.3	163	NA	75302	NA	WGS84	1100	19800616	NA	NA	NA	NA	NA	NA	NA	21	18.3574	Semi-arid	30.0782	26.1533	16.8882	7.1599	20.0699	Sub-humid	OTHER	0	14.5133	12.3773	41.3018	624.682	31.828	29.968	8.48133	22.666	22.6727	7.578
216	ID_6954439	Lens nigricans (M. Bieb.) Godr.	No	No	No	88	No	No	Lentil	ESP	Spain	J, Sierra Mági El Carluco	37.68	-3.45	88	NA	28050-1	NA	WGS84	NA	19970530	NA	NA	NA	NA	NA	NA	NA	21	23.2124	Sub-humid	35.3569	34.5444	23.735	11.0204	26.1642	Sub-humid	OTHER	0	12.8327	13.396	40.055	706.158	32.688	33.444	5.87533	22.0113	22.1507	5.028
217	ID_6953991	Lens nigricans (M. Bieb.) Godr.	No	No	No	122	Yes	No	Lentil	ESP	Spain	Cañada del Sereno	37.2666	-3.4955	122	NA	2056725672	NA	WGS84	NA	20180517	NA	NA	NA	NA	NA	NA	NA	21	26.7502	Sub-humid	45.0691	38.3223	25.4507	11.7545	30.1491	Humid	OTHER	0	11.3457	12.4007	39.0253	679.102	30.244	31.776	4.782	20.188	20.2933	3.82533
218	ID_6954574	Lens nigricans (M. Bieb.) Godr.	No	No	No	81	No	No	Lentil	ESP	Spain	Segovia, Pedraza Las Torcas	41.1144	-3.835	81	NA	MA-01-00634543	3363RG	WGS84	NA	19870516	NA	NA	NA	NA	NA	NA	NA	24	24.6437	Sub-humid	24.6637	33.5012	34.1535	18.056	27.5936	Sub-humid	OTHER	0	10.4515	10.4417	36.0854	667.862	27.408	28.936	6.60467	19.0887	19.146	2.902
219	ID_6954577	Lens nigricans (M. Bieb.) Godr.	No	No	No	77	No	No	Lentil	ESP	Spain	Jaén, Torre del Campo, subida a Jabalcuz	37.751	-3.857	77	NA	37682-1	J-870188	WGS84	900	19870523	NA	NA	NA	NA	NA	NA	NA	21	22.9019	Sub-humid	33.3683	33.4783	22.8245	9.91408	24.8963	Sub-humid	CLAY	1	13.7535	12.955	39.676	694.947	33.084	32.652	6.83933	22.7707	22.8853	6.03667
220	ID_6954403	Lens nigricans (M. Bieb.) Godr.	No	No	No	116	Yes	No	Lentil	ESP	Spain	Bacares/Tetica en la subida, Bacares, province of Almeria	37.2667	-2.45	116	ITA406	1364071	NC080019	WGS84	NA	20000609	NA	NA	NA	NA	NA	NA	NA	21	24.8282	Sub-humid	41.055	37.0531	27.5765	12.9534	29.6595	Sub-humid	OTHER	0	11.1453	12.7253	38.6131	713.383	30.792	32.956	4.18933	20.374	20.6007	3.26
221	ID_6954341	Lens nigricans (M. Bieb.) Godr.	No	No	No	176	Yes	No	Lentil	ESP	Spain	Gr, Arenas del Rey; P. N. de las Sierras de Tejeda, Almijara y Alhama. Sierra de Játar, camino Játar-Cómpeta, cerro de los Majanos	36.894	-3.915	176	NA	70756-1	NA	WGS84	1300	20040519	NA	NA	NA	NA	NA	NA	NA	21	26.2974	Sub-humid	45.7604	36.3023	22.831	8.89328	28.4468	Sub-humid	OTHER	0	12.4737	11.8887	39.2936	641.512	30.34	30.256	6.29667	20.888	20.888	5.31867
222	ID_6954644	Lens nigricans (M. Bieb.) Godr.	No	No	No	142	Yes	No	Lentil	ESP	Spain	Ma, Canillas de Albaida; Sierra de Tejeda. Carril Hoya Sima	36.876	-3.937	142	NA	21485-1	NA	WGS84	NA	19820716	NA	NA	NA	NA	NA	NA	NA	21	22.6647	Sub-humid	37.9824	31.5149	19.6706	7.73826	24.2265	Sub-humid	OTHER	0	14.0903	11.7113	40.8402	600.361	30.772	28.676	8.37733	21.9067	21.968	7.44333
223	ID_6954565	Lens nigricans (M. Bieb.) Godr.	No	No	No	76	No	No	Lentil	ESP	Spain	Segovia, Espiro, La Higuera	41.0222	-4.0837	76	NA	MA-01-00634542	4861RG	WGS84	NA	19880529	NA	NA	NA	NA	NA	NA	NA	25	23.199	Sub-humid	23.2502	31.1045	32.2523	17.2236	25.9577	Sub-humid	OTHER	0	10.863	10.428	36.098	677.859	27.604	28.888	6.88267	19.552	19.6453	3.10133
224	ID_6954566	Lens nigricans (M. Bieb.) Godr.	No	No	No	76	No	No	Lentil	ESP	Spain	Segovia, Brieva, término limítrofe con La Higuera	41.0313	-4.0838	76	NA	MA-01-00634544	4684RG	WGS84	NA	19880522	NA	NA	NA	NA	NA	NA	NA	25	23.199	Sub-humid	23.2502	31.1045	32.2523	17.2236	25.9577	Sub-humid	OTHER	0	10.863	10.428	36.098	677.859	27.604	28.888	6.88267	19.552	19.6453	3.10133
225	ID_6954597	Lens nigricans (M. Bieb.) Godr.	No	No	No	88	No	No	Lentil	ESP	Spain	Córdoba, Baecerro Albendín	37.72	-4.19	88	NA	33564-1	1256/86	WGS84	NA	19860408	NA	NA	NA	NA	NA	NA	NA	2	18.9599	Semi-arid	21.743	26.8949	16.0405	6.89989	17.8946	Semi-arid	OTHER	0	16.9517	13.6713	42.0915	663.662	35.684	32.48	10.1853	25.474	25.5333	9.41467
226	ID_6954600	Lens nigricans (M. Bieb.) Godr.	No	No	No	92	No	No	Lentil	ESP	Spain	Córdoba, Cabra, Atalayas	37.53	-4.41	92	NA	33563-1	2922/86	WGS84	NA	19860519	NA	NA	NA	NA	NA	NA	NA	21	23.4018	Sub-humid	32.0824	32.9495	20.5323	8.1217	23.4215	Sub-humid	CLAY	1	15.0835	13.0723	41.0409	657.188	33.716	31.852	8.57133	23.5887	23.6653	7.71067
227	GE_222434	Lens nigricans (M. Bieb.) Godr.	No	No	No	119	Yes	No	Lentil	ESP	Spain	Andalucia. Seron	37.3333	-2.48333	119	SYR002	Ladizinsky 74	IG 72553	WGS84	NA	1983	100	NA	USA374	Washington State University	NA	MEX002	NA	22	21.5125	Sub-humid	33.6921	30.8769	23.4017	10.8954	24.7165	Sub-humid	OTHER	0	12.0802	12.641	38.9337	701.644	31.344	32.468	5.20667	21.152	21.3527	4.31333
228	ID_6954598	Lens nigricans (M. Bieb.) Godr.	No	No	No	85	No	No	Lentil	ESP	Spain	Córdoba, Luce Lomas del Poyato, Las Sierrezuelas	37.44	-4.53	85	NA	33565-1	1689/86	WGS84	NA	19860418	NA	NA	NA	NA	NA	NA	NA	2	21.8101	Sub-humid	27.2381	30.4594	17.772	7.08867	20.6395	Sub-humid	CLAY	1	16.4098	13.4803	42.391	642.61	34.788	31.8	9.95533	24.626	24.7793	9.12667
229	ID_6954551	Lens nigricans (M. Bieb.) Godr.	No	No	No	109	Yes	No	Lentil	ESP	Spain	Ma, Antequera; El Torcal de Antequera	36.9674	-4.54364	109	NA	32343-1	NA	WGS84	NA	19900601	NA	NA	NA	NA	NA	NA	NA	21	24.7239	Sub-humid	38.691	30.5853	18.0556	6.71937	23.5128	Sub-humid	OTHER	0	15.2792	12.251	42.4027	589.955	31.992	28.892	9.69867	22.8607	23.112	8.776
230	ID_6954536	Lens nigricans (M. Bieb.) Godr.	No	No	No	116	Yes	No	Lentil	ESP	Spain	Ávila, Macizo oriental de la Sierra de Gredos, Pedro Bernardo-Gavilanes, camino del [ilegible]	40.2551	-4.8944	116	NA	MA-01-00507728	NA	WGS84	NA	19910523	NA	NA	NA	NA	NA	NA	NA	22	15.1813	Semi-arid	15.625	20.5024	19.0024	11.6481	16.6945	Semi-arid	OTHER	0	13.9768	10.8597	38.1362	627.242	30.232	28.476	10.338	22.0687	22.094	6.89067
231	ID_6954464	Lens nigricans (M. Bieb.) Godr.	No	No	No	105	No	No	Lentil	ESP	Spain	Leon, Robledo de La Guzpeña	42.808	-5.036	105	NA	62297-1	NA	WGS84	1190	19960621	NA	NA	NA	NA	NA	NA	Encinar con afloramientos de calizas	25	36.6933	Humid	34.8045	46.324	44.8964	23.0032	37.257	Humid	OTHER	0	9.59483	9.79767	37.5332	582.97	24.62	26.104	3.72867	17.0973	17.0973	2.93067
232	ID_6954019	Lens nigricans (M. Bieb.) Godr.	No	No	No	179	Yes	No	Lentil	ESP	Spain	Ma, Parauta; P. N. Sierra de las Nieves. Camino de Rajete	36.663	-5.076	179	NA	79581-1	NA	WGS84	1000	20140702	NA	NA	NA	NA	NA	NA	Matorrales. Brechas	21	37.7342	Humid	72.711	42.0284	25.4854	8.2525	37.1193	Humid	OTHER	0	12.3935	10.8277	38.6096	597.137	28.896	28.044	6.81667	20.1413	20.2667	5.72667
233	ID_6954457	Lens nigricans (M. Bieb.) Godr.	No	No	No	85	No	No	Lentil	ESP	Spain	Leon, Cistierna	42.825	-5.11	85	NA	63285-1	NA	WGS84	1000	19960510	NA	NA	NA	NA	NA	NA	Canchal de bloques pequeños de calizas	24	39.2049	Humid	37.9061	48.8208	47.3869	24.1585	39.5681	Humid	OTHER	0	9.30883	9.49167	36.484	589.036	24.376	26.016	3.40733	16.9027	16.9033	2.61867
234	ID_6954617	Lens nigricans (M. Bieb.) Godr.	No	No	No	180	Yes	No	Lentil	ESP	Spain	Málaga, Montejaque; Montejaque, Base del Hecho	36.741	-5.257	180	6f3ccc65-0a54-4e65-ae7e-13b92d618e7c	806217	NA	WGS84	400	19840511	NA	NA	NA	NA	NA	NA	NA	21	28.9548	Sub-humid	47.0543	30.0369	18.7823	5.63758	25.3778	Sub-humid	OTHER	0	15.039	10.7707	40.2612	559.945	30.412	26.752	9.76	22.17	22.4493	8.72867
235	ID_6954618	Lens nigricans (M. Bieb.) Godr.	No	No	Yes	194	Yes	No	Lentil	ESP	Spain	Ma, Cortes de la Frontera; Sierra de los Pinos	36.632	-5.321	194	NA	29511-1	NA	WGS84	850	19840529	NA	NA	NA	NA	NA	NA	Altitud: 700-1000 m. Identificación confirnada por M. A. de las Heras Pérez y A. F. Muñoz Rodríguez, 2007	21	28.9144	Sub-humid	47.5658	29.4675	17.7019	5.24476	24.995	Sub-humid	CLAY	1	15.4198	9.86167	39.8999	523.943	29.576	24.716	10.5693	22.0547	22.3873	9.53667
236	GE_663339	Lens nigricans (M. Bieb.) Godr.	No	No	No	118	Yes	No	Lentil	ESP	Spain	Almeria Gérgal. Road AL-4404 towards the \Calar Alto\ Observatory, at the pine forest on the left, close to a dry stream	37.1947	-2.59972	118	GBR004	42	952475	WGS84	1744	20170606	110	10	NA	Spanish Institute for Agricultural and Food Research and Technology, INIA, Madrid, Spain.	NA	NA	Available via SMTA	22	24.4263	Sub-humid	40.0891	36.8534	26.5065	12.1177	28.8917	Sub-humid	OTHER	0	11.2067	12.8607	39.286	701.506	30.572	32.736	4.41533	20.2813	20.496	3.436
237	ID_6954621	Lens nigricans (M. Bieb.) Godr.	No	No	No	217	Yes	No	Lentil	ESP	Spain	Cádiz, Villaluenga del Rosario: Sª del Caillo, subida Casa del Cao	36.705	-5.3857	217	NA	MA-01-00460810	NA	WGS84	NA	19840622	NA	NA	NA	NA	NA	NA	NA	21	34.0126	Humid	61.3383	35.8209	22.4029	6.74441	31.5766	Humid	OTHER	0	13.6383	10.132	38.1361	570.678	29.04	26.568	8.32667	20.944	21.206	7.21867
238	ID_6954378	Lens nigricans (M. Bieb.) Godr.	No	No	No	116	Yes	No	Lentil	ESP	Spain	Tm, Bemposta: a jusante da barragem de Bemposta, concelho de Mogadouro	41.306	-6.461	116	ITA406	1988532	-	WGS84	NA	20020516	NA	NA	NA	NA	NA	NA	-. Bioversity International	21	46.3083	Humid	53.4398	47.3024	36.5914	20.6461	39.4949	Humid	OTHER	0	13.2572	10.6503	39.9967	562.571	28.432	26.628	6.88867	20.4787	20.5407	6.88867
239	ID_6954159	Lens nigricans (M. Bieb.) Godr.	No	No	No	116	Yes	No	Lentil	PRT	Portugal	TRAS-OS-MONTES, Bragança; Vimioso, Caçarelhos, Minas de Santo Adriáo	41.53	-6.47	116	NA	57226-1	NA	WGS84	538	20100614	NA	NA	NA	NA	NA	NA	Iter Lusitanicum VI-2010, dup-MA; contacto de esquistos y calizas, encinar, matorrales y herbazales	22	42.2561	Humid	44.9707	42.6854	37.1198	19.9249	36.1752	Humid	OTHER	0	12.2217	10.7927	39.0473	588.205	28.156	27.64	5.584	19.8107	19.8453	5.584
240	ID_6954162	Lens nigricans (M. Bieb.) Godr.	No	No	No	116	Yes	No	Lentil	PRT	Portugal	Tm, Bragança, Vimioso, Caçarelhos, Minas de Santo Adrião	41.5336	-6.4781	116	NA	MA-01-00824110	NA	WGS84	NA	20100614	NA	NA	NA	NA	NA	NA	NA	22	41.9593	Humid	44.5671	42.9749	36.0101	19.6637	35.804	Humid	OTHER	0	12.6172	10.8137	39.3167	582.06	28.404	27.504	6.03533	20.122	20.144	6.03533
241	ID_6954003	Lens nigricans (M. Bieb.) Godr.	No	No	No	125	Yes	No	Lentil	PRT	Portugal	BRAGANÇA	41.8429	-6.65127	125	d1805d75-066e-42d6-8cab-1c0d30323db3	225379	NA	WGS84	NA	20150316	NA	NA	NA	NA	NA	NA	NA	25	36.7378	Humid	32.2004	38.3584	38.0081	18.4237	31.7477	Humid	OTHER	0	11.7215	10.8023	38.3933	604.581	27.972	28.136	5.69333	19.5533	19.57	4.918
242	ID_6954757	Lens nigricans (M. Bieb.) Godr.	No	No	No	108	Yes	No	Lentil	PRT	Portugal	Tm, Bragana l. d. Penacal	41.8167	-6.75	108	ITA406	1988527	64022	WGS84	NA	19590621	NA	NA	NA	NA	NA	NA	-. Bioversity International	25	35.7978	Humid	31.0585	35.7771	36.4927	17.1208	30.1123	Humid	OTHER	0	12.5992	11.013	39.8387	582.003	28.344	27.644	6.75933	20.1033	20.1147	6.00067
243	ID_6954754	Lens nigricans (M. Bieb.) Godr.	No	No	No	110	Yes	No	Lentil	PRT	Portugal	Tm, Bragana: Monte de So Bartolomeu	41.7599	-6.75292	110	ITA406	1988531	69030	WGS84	NA	19630616	NA	NA	NA	NA	NA	NA	Lens nigricans (M. Bieb.) Godr., 03-05-2004, Isabel?. Bioversity International	25	37.5259	Humid	32.8443	38.8114	39.1577	18.3754	32.2972	Humid	OTHER	0	11.9848	10.6737	39.0862	581.645	27.56	27.308	6.20667	19.4853	19.508	5.404
244	ID_6954027	Lens nigricans (M. Bieb.) Godr.	No	No	No	129	Yes	No	Lentil	PRT	Portugal	GUARDA, SABUGAL	40.4112	-7.1732	129	d1805d75-066e-42d6-8cab-1c0d30323db3	171627	NA	WGS84	NA	201305DD	NA	NA	NA	NA	NA	NA	NA	22	44.075	Humid	47.4765	51.8802	43.7652	18.2768	40.3496	Humid	OTHER	0	12.3937	9.33733	37.7236	558.559	26.82	24.752	6.92267	19.5907	19.71	6.15533
245	ID_6954767	Lens nigricans (M. Bieb.) Godr.	No	No	No	129	Yes	No	Lentil	PRT	Portugal	Aal, Serra de So Mamede: S. Julio	39.3167	-7.3	129	ITA406	1988530	8716	WGS84	NA	19570504	NA	NA	NA	NA	NA	NA	-. Bioversity International	22	31.3876	Humid	36.4063	37.5561	29.6789	12.6187	29.065	Sub-humid	OTHER	0	14.3408	8.58433	34.9924	578.458	29.06	24.532	8.90733	21.8253	22.0833	8.01933
246	ID_6954733	Lens nigricans (M. Bieb.) Godr.	No	No	No	144	Yes	No	Lentil	PRT	Portugal	Ag, Albufeira: Gralheira	37.15	-7.9167	144	ITA406	1988522	10480	WGS84	NA	19681023	NA	NA	NA	NA	NA	NA	Lens lamottei Czefr., Abril-1996, H. Poseol? Revisin para Flora Iberica. Bioversity International	2	21.703	Sub-humid	25.1924	25.7383	14.2942	4.68933	17.4786	Semi-arid	OTHER	0	16.5862	10.1777	42.0982	491.143	30.396	24.176	12.0653	22.816	23.0967	11.1047
247	ID_6954234	Lens nigricans (M. Bieb.) Godr.	No	No	No	149	Yes	No	Lentil	ESP	Spain	Castellon, ROSELL, Peña de Bel	40.61	0.16	149	NA	1026006	NA	WGS84	NA	20080607	NA	NA	NA	NA	NA	NA	NA	21	22.4013	Sub-humid	21.5645	28.6697	31.8367	17.6101	24.9203	Sub-humid	OTHER	0	13.1683	11.9387	42.2219	592.328	29.12	28.276	13.9533	20.7787	20.7973	6.486
248	ID_6954641	Lens nigricans (M. Bieb.) Godr.	No	No	No	139	Yes	No	Lentil	ESP	Spain	Tarrago Roquetes; Massís del Port, Roquetes, sota el Coll de la Carrasqueta	40.85	0.33	139	6f3ccc65-0a54-4e65-ae7e-13b92d618e7c	905246	NA	WGS84	1060	19820628	NA	NA	NA	NA	NA	NA	NA	21	25.4483	Sub-humid	26.5252	33.4461	35.9737	20.6778	29.1557	Sub-humid	OTHER	0	12.3983	11.302	40.5032	599.626	28.344	27.904	13.22	20.1033	20.1373	5.648
249	ID_6954604	Lens nigricans (M. Bieb.) Godr.	No	No	No	85	No	No	Lentil	ESP	Spain	Tarrago Paüls; Massís del Port, Paüls, dalt la Font del Montsagre	40.94	0.33	85	6f3ccc65-0a54-4e65-ae7e-13b92d618e7c	687557	NA	WGS84	840	19850501	NA	NA	NA	NA	NA	NA	NA	21	23.6298	Sub-humid	25.0911	30.6891	33.0375	18.4952	26.8282	Sub-humid	CLAY	1	12.9372	11.305	39.8625	615.526	29.072	28.36	13.758	20.8193	20.8407	5.93467
250	ID_6954606	Lens nigricans (M. Bieb.) Godr.	No	No	No	88	No	No	Lentil	ESP	Spain	Huesca, San Juan de Plan	42.58	0.34	88	NA	58665-1	NA	WGS84	1152.5	19850606	NA	NA	NA	NA	NA	NA	Intercambio JACA; Alrededores del pueblo	16	72.4229	Per-humid	86.7179	87.406	84.2776	56.7967	78.7995	Per-humid	OTHER	0	5.7685	10.0703	36.5821	627.719	21.896	27.528	2.86067	13.9867	13.9867	-1.20467
251	ID_6954119	Lens nigricans (M. Bieb.) Godr.	No	No	No	98	No	No	Lentil	FRA	France	REUGNY	47.4894	0.859878	98	NA	20110705111305Rog	NA	WGS84	NA	20110429	NA	NA	NA	NA	NA	NA	NA	24	31.9084	Humid	34.1919	32.3039	31.0696	21.6151	29.7952	Sub-humid	OTHER	0	11.217	8.89733	37.9126	555.98	24.98	23.468	5.452	18.2473	18.2473	4.69467
252	ID_6954771	Lens nigricans (M. Bieb.) Godr.	No	No	Yes	94	No	No	Lentil	ESP	Spain	Tarrago Cornudella de Montsant; Albarca	41.31	0.91	94	6f3ccc65-0a54-4e65-ae7e-13b92d618e7c	141276	NA	WGS84	800	19540627	NA	NA	NA	NA	NA	NA	NA	21	29.3736	Sub-humid	33.5508	35.0292	38.26	24.7168	32.8892	Humid	CLAY	1	11.584	11.0967	38.6536	633.841	27.876	28.708	12.5387	19.6753	19.7793	4.37
253	ID_6954777	Lens nigricans (M. Bieb.) Godr.	No	No	No	110	Yes	No	Lentil	ESP	Spain	Tarrago Montblanc; Els Cogullons	41.31	1.03	110	6f3ccc65-0a54-4e65-ae7e-13b92d618e7c	128685	NA	WGS84	1000	19500528	NA	NA	NA	NA	NA	NA	NA	21	30.6426	Humid	34.3378	35.9395	40.24	25.943	34.1151	Humid	OTHER	0	11.5387	10.1993	37.7921	605.854	26.824	26.988	12.5633	19.2653	19.4213	4.72133
254	ID_6954429	Lens nigricans (M. Bieb.) Godr.	No	No	No	92	No	No	Lentil	ESP	Spain	Huescar/La Losa 14km, Huescar, province of Granada	37.9667	-2.61667	92	ITA406	1417454	NC068358	WGS84	NA	19980617	NA	NA	NA	NA	NA	NA	ESP080	21	24.4763	Sub-humid	35.7143	37.8755	27.9979	13.6869	28.8186	Sub-humid	OTHER	0	11.2042	13.3957	39.325	732.559	31.584	34.064	4.038	20.7007	20.9167	3.12667
255	ID_6954719	Lens nigricans (M. Bieb.) Godr.	No	No	No	174	Yes	No	Lentil	FRA	France	SAINT-SULPICE	44.5576	1.80381	174	NA	20040330162617Fal	NA	WGS84	NA	19740407	NA	NA	NA	NA	NA	NA	null	24	35.2214	Humid	35.2557	39.4279	40.6321	30.0687	36.3461	Humid	OTHER	0	12.174	10.31	39.3271	587.486	26.996	26.216	14.482	19.2467	19.6013	5.22933
256	ID_6954698	Lens nigricans (M. Bieb.) Godr.	No	No	No	128	Yes	No	Lentil	FRA	France	FAUX-LA-MONTAGNE	45.7293	1.90705	128	NA	4908255	NA	WGS84	NA	19780507	NA	NA	NA	NA	NA	NA	null	25	52.0417	Humid	52.8331	55.0272	54.1575	41.4991	50.8792	Humid	OTHER	0	9.4075	8.369	36.2545	558.518	22.436	23.084	9.88	5.48267	16.4647	2.858
257	ID_6954495	Lens nigricans (M. Bieb.) Godr.	No	No	No	205	Yes	No	Lentil	ITA	Italy	NA	42.4111	11.1457	205	NA	150815	NA	WGS84	NA	1995MMDD	NA	NA	NA	NA	NA	NA	NA	21	19.9342	Semi-arid	28.1372	19.6109	14.4841	6.92896	17.2903	Semi-arid	CLAY	1	14.2799	7.04583	31.3613	581.332	26.9167	22.4667	11.7771	21.6215	21.725	7.825
258	ID_6953997	Lens nigricans (M. Bieb.) Godr.	No	No	No	223	Yes	No	Lentil	ITA	Italy	NA	43.1486	11.3783	223	NA	331580	NA	WGS84	NA	2018MMDD	NA	NA	NA	NA	NA	NA	NA	21	28.2371	Sub-humid	34.1268	32.2522	24.3417	16.8946	26.9038	Sub-humid	OTHER	0	13.8693	8.964	34.5407	629.898	28.608	25.952	10.5913	21.8067	21.8067	6.47467
259	ID_6954401	Lens nigricans (M. Bieb.) Godr.	No	No	No	232	Yes	No	Lentil	ITA	Italy	NA	43.1206	11.397	232	NA	49878	NA	WGS84	NA	20000505	NA	NA	NA	NA	NA	NA	NA	21	27.1533	Sub-humid	31.995	30.4734	23.3232	15.6438	25.3588	Sub-humid	OTHER	0	13.975	9.05533	34.8228	628.805	28.672	26.004	10.7193	21.884	21.884	6.58267
260	ID_6954433	Lens nigricans (M. Bieb.) Godr.	No	No	No	236	Yes	No	Lentil	ITA	Italy	NA	42.9473	11.8689	236	NA	49879	NA	WGS84	NA	1998MMDD	NA	NA	NA	NA	NA	NA	NA	24	27.3358	Sub-humid	32.1528	31.7936	25.337	16.1176	26.3503	Sub-humid	OTHER	0	12.2785	7.92033	31.207	648.636	26.68	25.38	13.318	20.438	20.438	4.754
261	ID_6954366	Lens nigricans (M. Bieb.) Godr.	No	No	No	NA	Not assessed	Not assessed	Lentil	ITA	Italy	NA	36.7719	12.0019	NA	NA	334099	NA	WGS84	NA	2003MMDD	NA	NA	NA	NA	NA	NA	NA	2	19.1448	Semi-arid	25.3537	19.6771	7.82722	1.91107	13.6923	Semi-arid	OTHER	0	17.057	5.43	27.8633	523.947	28.14	19.488	12.8627	23.4367	23.816	11.25
262	ID_6954406	Lens nigricans (M. Bieb.) Godr.	No	No	No	162	Yes	No	Lentil	ITA	Italy	NA	38.1069	12.6684	162	NA	169802	NA	WGS84	NA	2000MMDD	NA	NA	NA	NA	NA	NA	NA	2	18.3579	Semi-arid	24.6047	21.0361	9.52058	1.89485	14.264	Semi-arid	OTHER	0	17.2363	6.86078	32.3802	533.961	29.1941	21.1882	15.6333	23.7863	24.1814	11.3461
263	ID_6954380	Lens nigricans (M. Bieb.) Godr.	No	No	No	101	No	No	Lentil	ESP	Spain	Tirvia/Araos, Tirvia, province of Lerida	42.5261	1.24778	101	ITA406	1522100	NC080047	WGS84	NA	20020612	NA	NA	NA	NA	NA	NA	ESP100	16	53.5606	Humid	58.5799	61.6706	64.383	48.1311	58.1911	Humid	OTHER	0	8.129	10.002	37.2375	612.538	23.456	26.86	9.39467	1.87	16.118	1.308
264	ID_6954388	Lens nigricans (M. Bieb.) Godr.	No	No	No	86	No	No	Lentil	ESP	Spain	El Robledo/Yelmo camino forestal, Segura de la Sierra, province of Jaen	38.2461	-2.66917	86	ITA406	1399056	NC080030	WGS84	NA	20010607	NA	NA	NA	NA	NA	NA	NA	21	25.7983	Sub-humid	36.9347	41.1322	29.8401	14.5902	30.6243	Humid	CLAY	1	11.0092	12.5463	37.7084	737.508	30.884	33.272	6.778	20.5773	20.7987	2.908
265	ID_6954659	Lens nigricans (M. Bieb.) Godr.	No	No	No	285	Yes	Yes	Lentil	HRV	Croatia	Biograd, Zadar-Sibenik road	43.9572	15.6061	285	NA	75290	NA	WGS84	NA	19800529	NA	NA	NA	NA	NA	NA	NA	21	33.9527	Humid	42.3348	37.6981	25.9276	20.8251	31.6964	Humid	OTHER	0	13.8862	9.365	33.8233	672.065	29.324	27.688	14.612	22.408	22.408	6.02
266	ID_6954661	Lens nigricans (M. Bieb.) Godr.	No	No	No	262	Yes	Yes	Lentil	HRV	Croatia	4 km N of Baska Voda, Split-Makarska road	43.3929	16.9503	262	NA	75285	NA	WGS84	NA	19800530	NA	NA	NA	NA	NA	NA	NA	24	44.1233	Humid	57.2699	49.2632	31.8235	27.2248	41.3953	Humid	OTHER	0	10.828	7.91733	31.3682	640.036	24.84	25.24	7.81733	18.936	18.936	3.34867
267	ID_6954660	Lens nigricans (M. Bieb.) Godr.	No	No	No	209	Yes	No	Lentil	ITA	Italy	Puglia, Bari, 14 km from Massafra to Martina Franca	40.6666	17.252	209	NA	2389	NA	WGS84	NA	19800522	NA	NA	NA	NA	NA	NA	NA	21	24.5805	Sub-humid	40.6291	22.3581	16.8408	10.4	22.557	Sub-humid	OTHER	0	13.84	8.19933	32.7764	619.729	28.012	25.016	11.1667	21.8347	21.8347	6.96533
268	ID_6954666	Lens nigricans (M. Bieb.) Godr.	No	No	No	191	Yes	No	Lentil	ITA	Italy	Puglia, Bari, Bosco Salva near Alberobello	40.7833	17.2667	191	NA	75283	NA	WGS84	NA	19800522	NA	NA	NA	NA	NA	NA	NA	21	24.2428	Sub-humid	39.3099	23.433	16.2413	10.7185	22.4257	Sub-humid	OTHER	0	13.9247	8.53467	33.3855	626.705	28.476	25.564	11.1847	22.0427	22.0427	6.99533
269	ID_6954669	Lens nigricans (M. Bieb.) Godr.	No	No	No	238	Yes	No	Lentil	BIH	Bosnia & Herzegovina	Mostar, 700m E of monastery, Sarajevo-Opasen road	43.4333	17.8081	238	NA	75299	NA	WGS84	NA	19800602	NA	NA	NA	NA	NA	NA	NA	25	48.1621	Humid	57.3519	51.9583	36.5275	30.8676	44.1763	Humid	OTHER	0	11.7598	9.94633	34.792	695.439	27.636	28.588	7.90267	20.4827	20.4827	3.356
270	ID_6954697	Lens nigricans (M. Bieb.) Godr.	No	No	No	125	Yes	No	Lentil	FRA	France	PEYRELEVADE	45.7305	2.03562	125	NA	4908288	NA	WGS84	NA	19780507	NA	NA	NA	NA	NA	NA	null	16	54.2999	Humid	54.824	56.8316	57.1914	44.1541	53.2503	Humid	OTHER	0	8.6925	8.591	36.6886	562.781	21.952	23.416	9.20267	4.672	15.7993	2.10733
271	ID_6954116	Lens nigricans (M. Bieb.) Godr.	No	No	No	134	Yes	No	Lentil	FRA	France	SALBRIS	47.4275	2.04371	134	NA	20110629144442Rog	NA	WGS84	NA	20110428	NA	NA	NA	NA	NA	NA	NA	25	32.3967	Humid	35.9281	33.0529	35.5415	23.5625	32.0213	Humid	OTHER	0	11.0515	9.397	38.5439	580.949	24.98	24.38	7.59267	18.3353	18.3353	4.06933
272	ID_6954201	Lens nigricans (M. Bieb.) Godr.	No	No	No	104	No	No	Lentil	FRA	France	(LA) CELLE-CONDE	46.7911	2.17924	104	NA	20090803150302Rog	NA	WGS84	NA	20090703	NA	NA	NA	NA	NA	NA	NA	24	33.1783	Humid	32.9519	33.9325	36.5793	26.2923	32.439	Humid	OTHER	0	11.2488	9.17233	37.4871	580.233	25.244	24.468	11.642	5.364	18.552	4.38867
273	ID_6954193	Lens nigricans (M. Bieb.) Godr.	No	No	No	90	No	No	Lentil	FRA	France	(LE) CHATELET	46.6307	2.29237	90	NA	20090731104839Rog	NA	WGS84	NA	20090529	NA	NA	NA	NA	NA	NA	NA	25	33.7666	Humid	31.9001	31.9672	36.9745	29.6452	32.6218	Humid	OTHER	0	11.0563	9.16867	37.4537	579.013	25.072	24.48	15.574	5.19733	18.3833	4.236
274	ID_6954157	Lens nigricans (M. Bieb.) Godr.	No	No	No	98	No	No	Lentil	FRA	France	PRESLY	47.3929	2.309	98	NA	20110301135154Rog	NA	WGS84	NA	20100623	NA	NA	NA	NA	NA	NA	NA	23	34.7068	Humid	38.3886	34.7251	37.8646	25.8895	34.2169	Humid	OTHER	0	10.6012	8.90633	37.4216	576.086	24.168	23.8	7.25267	17.8207	17.8207	3.694
275	ID_6954392	Lens nigricans (M. Bieb.) Godr.	No	No	No	121	Yes	No	Lentil	ESP	Spain	Sacejo, Cazorla, province of Jaen	37.9083	-2.96306	121	ITA406	1497597	NC080032	WGS84	NA	20010608	NA	NA	NA	NA	NA	NA	NA	21	22.5658	Sub-humid	32.9593	34.3035	24.5148	11.6975	25.8688	Sub-humid	OTHER	0	12.0245	12.289	37.9524	711.882	31.168	32.38	5.02867	21.24	21.4247	4.15133
276	ID_6954103	Lens nigricans (M. Bieb.) Godr.	No	No	No	95	No	No	Lentil	FRA	France	VILLEFRANCHE-DE-CONFLENT	42.5826	2.33091	95	NA	825000	NA	WGS84	NA	20121106	NA	NA	NA	NA	NA	NA	null	24	36.1799	Humid	38.8709	43.4144	44.1099	30.7368	39.283	Humid	OTHER	0	11.476	9.172	37.0436	565.396	25.2	24.76	12.824	5.73467	18.7653	5.15733
277	ID_6954678	Lens nigricans (M. Bieb.) Godr.	No	No	No	101	No	No	Lentil	FRA	France	Perpignon, Molitg les Bains	42.6511	2.40189	101	NA	75298	NA	WGS84	NA	19800611	NA	NA	NA	NA	NA	NA	NA	25	32.5238	Humid	35.9555	39.239	38.1335	26.4642	34.9481	Humid	OTHER	0	12.5373	9.30133	37.2829	566.298	26.4	24.948	9.57333	19.82	19.8353	6.226
278	ID_6954460	Lens nigricans (M. Bieb.) Godr.	No	No	Yes	121	Yes	No	Lentil	FRA	France	(LA) GROUTTE	46.6907	2.51218	121	NA	20090424100550Cal	NA	WGS84	NA	19960501	NA	NA	NA	NA	NA	NA	NA	24	32.8477	Humid	31.0273	30.4569	36.6343	28.906	31.7561	Humid	CLAY	1	11.1887	9.58533	38.1643	587.733	25.552	25.116	16.7973	7.23133	18.626	4.25067
279	ID_6954676	Lens nigricans (M. Bieb.) Godr.	No	No	No	115	Yes	No	Lentil	FRA	France	Perpignon, Rodes	42.65	2.56667	115	NA	75294	NA	WGS84	NA	19800611	NA	NA	NA	NA	NA	NA	NA	24	27.926	Sub-humid	31.0045	32.2155	31.3152	20.5107	28.7615	Sub-humid	OTHER	0	13.4548	8.73233	35.8883	562.13	26.852	24.332	10.504	20.6847	20.6847	7.116
280	ID_6954135	Lens nigricans (M. Bieb.) Godr.	No	No	No	102	No	No	Lentil	FRA	France	BELESTA	42.6742	2.69539	102	NA	850992	NA	WGS84	NA	20100104	NA	NA	NA	NA	NA	NA	null	22	24.0943	Sub-humid	26.4758	27.4834	25.894	16.1247	23.9945	Sub-humid	OTHER	0	14.4457	9.01467	36.5618	564.037	27.972	24.656	11.4327	21.728	21.728	8.05667
281	ID_6954198	Lens nigricans (M. Bieb.) Godr.	No	No	No	102	No	No	Lentil	FRA	France	ASSIGNY	47.4353	2.74902	102	NA	20090810101237Rog	NA	WGS84	NA	20090623	NA	NA	NA	NA	NA	NA	NA	24	37.3866	Humid	40.4016	33.3833	38.7367	30.4428	35.7411	Humid	OTHER	0	10.1677	9.16	37.0131	589.175	24.384	24.748	6.82867	6.098	17.618	3.16133
282	ID_6954199	Lens nigricans (M. Bieb.) Godr.	No	No	No	115	Yes	No	Lentil	FRA	France	SUBLIGNY	47.3976	2.75424	115	NA	20090806143209Rog	NA	WGS84	NA	20090623	NA	NA	NA	NA	NA	NA	NA	24	37.2579	Humid	39.6185	33.2694	38.14	30.3634	35.3478	Humid	OTHER	0	10.2105	9.23433	37.0976	591.295	24.528	24.892	6.85667	6.136	17.6893	3.176
283	ID_6954087	Lens nigricans (M. Bieb.) Godr.	No	No	No	161	Yes	No	Lentil	FRA	France	VILLENEUVE-LES-CORBIERES	42.9442	2.81638	161	NA	176832	NA	WGS84	NA	20120605	NA	NA	NA	NA	NA	NA	null	21	28.9682	Sub-humid	32.8975	33.7207	29.5495	18.0926	28.5651	Sub-humid	OTHER	0	13.1978	8.02367	33.8323	569.058	26.42	23.716	10.2253	20.528	20.528	6.774
284	ID_6954319	Lens nigricans (M. Bieb.) Godr.	No	No	No	141	Yes	No	Lentil	FRA	France	SAINT-MARTIN-DES-CHAMPS	47.1748	2.93411	141	NA	20061102100918Rog	NA	WGS84	NA	20060803	NA	NA	NA	NA	NA	NA	NA	24	35.9738	Humid	35.4275	31.5009	37.0558	30.9001	33.7211	Humid	OTHER	0	10.7373	9.91867	38.4504	597.889	25.532	25.796	16.546	6.69333	18.3207	3.59133
285	ID_6954050	Lens nigricans (M. Bieb.) Godr.	No	No	No	196	Yes	No	Lentil	GRC	Greece	Greece. Ithaka. Südteil. Mon. Taxiarchón (ca. 1½ km SW Perachóri): nähere Umgebung des Klosters. MGRS [km]: 34S DH 7443.	38.3371	20.7084	196	NA	102398	NA	WGS84	480	20120430	NA	NA	NA	NA	NA	NA	NA	2	34.2828	Humid	48.4478	30.9403	12.2365	4.97561	24.1501	Sub-humid	OTHER	0	16.1355	7.98873	34.8048	557.427	29.2412	22.9529	11.35	23.1157	23.1529	9.96078
286	ID_6954553	Lens nigricans (M. Bieb.) Godr.	No	No	No	224	Yes	No	Lentil	GRC	Greece	Nom. Ioanninon, Ep. Dodonis, NW of village of Perdika by main road to Ioannina.	39.5	20.8833	224	NA	1783098	NA	WGS84	NA	19890506	NA	NA	NA	NA	NA	NA	NA	21	42.5395	Humid	61.3934	45.384	28.6169	13.1345	37.1322	Humid	OTHER	0	12.7083	10.7313	37.5431	660.823	29.116	28.584	6.26333	21.0507	21.0507	5.00067
287	ID_6954330	Lens nigricans (M. Bieb.) Godr.	No	No	No	199	Yes	No	Lentil	GRC	Greece	Nom. Ioanninon / Kastorias, 6 km from the village of Eptachori along main road to Konitsa	40.2333	20.9667	199	NA	1591908	NA	WGS84	NA	20050609	NA	NA	NA	NA	NA	NA	NA	25	43.0132	Humid	61.0583	50.2469	36.0763	17.7462	41.2819	Humid	OTHER	0	10.2728	9.881	35.1237	666.698	25.72	28.132	7.194	18.6047	18.6047	2.56733
288	ID_6954059	Lens nigricans (M. Bieb.) Godr.	No	No	No	219	Yes	No	Lentil	GRC	Greece	IoánniNO Baltouma	39.7072	21.0036	219	NA	B 10 0492166	NA	WGS84	600	20120513	NA	NA	NA	NA	NA	NA	NA	21	41.3117	Humid	60.7917	42.6402	28.7265	14.0341	36.5481	Humid	OTHER	0	12.2213	10.5833	36.4741	684.322	28.652	29.016	5.38133	20.7493	20.7493	4.02267
289	ID_6954000	Lens nigricans (M. Bieb.) Godr.	No	No	No	237	Yes	No	Lentil	GRC	Greece	Arta, NW Klidi	39.1658	21.1647	237	NA	B 10 0730001	NA	WGS84	635	20160507	NA	NA	NA	NA	NA	NA	NA	22	37.7743	Humid	56.7391	39.757	22.5218	10.71	32.432	Humid	OTHER	0	13.8522	10.7883	37.7743	656.175	30.02	28.56	7.52467	22.076	22.076	6.16
290	ID_6954255	Lens nigricans (M. Bieb.) Godr.	No	No	No	134	Yes	No	Lentil	GRC	Greece	Grevená, SO Dotsiko	40.1147	21.2122	134	NA	B 10 0290283	NA	WGS84	1100	20070520	NA	NA	NA	NA	NA	NA	NA	24	39.1477	Humid	57.6307	45.1558	32.8261	16.6691	38.0704	Humid	OTHER	0	10.4865	10.1057	35.6185	679.713	26.28	28.372	7.2	18.9707	18.9707	2.51733
291	ID_6954076	Lens nigricans (M. Bieb.) Godr.	No	No	No	154	Yes	No	Lentil	GRC	Greece	Kozáni, SO Dichimarro	40.3	21.235	154	NA	B 10 0492151	NA	WGS84	750	20120603	NA	NA	NA	NA	NA	NA	NA	21	35.2821	Humid	48.4833	38.2851	29.7464	15.8996	33.1036	Humid	OTHER	0	11.484	10.954	36.2235	712.102	28.204	30.24	7.84	20.34	20.34	3.01067
292	ID_6954071	Lens nigricans (M. Bieb.) Godr.	No	No	No	134	Yes	No	Lentil	GRC	Greece	Grevená, NW Kalirachi	40.1039	21.2406	134	NA	B 10 0492163	NA	WGS84	1090	20120520	NA	NA	NA	NA	NA	NA	NA	21	37.2369	Humid	53.2544	42.6277	31.0621	16.288	35.8081	Humid	OTHER	0	11.0007	10.326	35.7351	691.312	27.092	28.896	7.58333	19.6253	19.6253	2.84733
293	ID_6954061	Lens nigricans (M. Bieb.) Godr.	No	No	No	128	Yes	No	Lentil	GRC	Greece	Grevená, SW Aidonia	40.1933	21.3111	128	NA	B 10 0492158	NA	WGS84	805	20120525	NA	NA	NA	NA	NA	NA	NA	21	34.5639	Humid	48.0177	38.0499	29.1876	15.4274	32.6707	Humid	OTHER	0	11.6122	10.6317	35.8403	706.907	27.996	29.664	7.98733	20.4027	20.4027	3.176
294	ID_6954065	Lens nigricans (M. Bieb.) Godr.	No	No	No	181	Yes	No	Lentil	GRC	Greece	Grevená, W Kallithea	39.8522	21.3222	181	NA	B 10 0492165	NA	WGS84	1040	20120516	NA	NA	NA	NA	NA	NA	NA	25	38.5952	Humid	58.5443	44.861	31.7027	16.5674	37.9189	Humid	OTHER	0	10.6762	9.71967	34.9277	678.999	26.304	27.828	7.42	19.1413	19.1413	2.654
295	ID_6954462	Lens nigricans (M. Bieb.) Godr.	No	No	No	106	Yes	No	Lentil	ESP	Spain	Charches, Valle del Zalabi, province of Granada	37.3	-2.96667	106	ITA406	1382730	NC052151	WGS84	NA	19960619	NA	NA	NA	NA	NA	NA	NA	21	23.0116	Sub-humid	37.9836	32.0988	22.9085	10.8771	25.967	Sub-humid	CLAY	1	12.0323	13.8187	40.4765	716.076	32.316	34.14	5.00333	21.298	21.4887	4.07467
296	ID_6954094	Lens nigricans (M. Bieb.) Godr.	No	No	No	156	Yes	No	Lentil	GRC	Greece	Kozáni, W Neapolis	40.2861	21.3406	156	NA	B 10 0492152	NA	WGS84	775	20120601	NA	NA	NA	NA	NA	NA	NA	21	32.8163	Humid	44.2671	35.1288	28.2297	15.5589	30.7961	Humid	OTHER	0	11.9403	11.1393	36.1432	728.091	29.048	30.82	8.12533	20.996	20.996	3.22267
297	ID_6954054	Lens nigricans (M. Bieb.) Godr.	No	No	No	165	Yes	No	Lentil	GRC	Greece	Grevená, NW Amygdalee	40.1775	21.3669	165	NA	B 10 0492160	NA	WGS84	920	20120522	NA	NA	NA	NA	NA	NA	NA	21	32.4885	Humid	45.7184	35.8121	27.8445	15.1702	31.1363	Humid	OTHER	0	11.977	10.9133	35.9654	722.144	28.904	30.344	8.24067	20.9773	20.9773	3.358
298	ID_6954062	Lens nigricans (M. Bieb.) Godr.	No	No	No	150	Yes	No	Lentil	GRC	Greece	Grevená, SW Grevena	40.0792	21.3772	150	NA	B 10 0492164	NA	WGS84	580	20120517	NA	NA	NA	NA	NA	NA	NA	21	31.9632	Humid	46.0787	34.6591	25.8095	14.0506	30.1495	Humid	CLAY	1	12.5885	11.2843	36.2747	733.32	29.912	31.108	8.77733	21.7007	21.7007	3.764
299	ID_6954055	Lens nigricans (M. Bieb.) Godr.	No	No	No	184	Yes	No	Lentil	GRC	Greece	Grevená, SO Amygdalee	40.13	21.3939	184	NA	B 10 0492161	NA	WGS84	715	20120522	NA	NA	NA	NA	NA	NA	NA	21	31.957	Humid	45.6461	34.2857	26.8277	14.0845	30.211	Humid	OTHER	0	12.499	11.2087	36.2318	731.238	29.732	30.936	8.69667	21.5987	21.5987	3.72067
300	ID_6954064	Lens nigricans (M. Bieb.) Godr.	No	No	No	105	No	No	Lentil	GRC	Greece	Kozáni, SO Neapolis	40.2833	21.4356	105	NA	B 10 0492153	NA	WGS84	630	20120531	NA	NA	NA	NA	NA	NA	NA	21	30.4134	Humid	41.1153	32.6585	26.7773	14.8794	28.8576	Sub-humid	CLAY	1	12.2928	11.1363	35.9237	739.817	29.436	31	8.32867	21.4687	21.4687	3.37
301	ID_6954072	Lens nigricans (M. Bieb.) Godr.	No	No	No	108	Yes	No	Lentil	GRC	Greece	Kozáni, SO Neapolis	40.2911	21.46	108	NA	B 10 0492154	NA	WGS84	550	20120531	NA	NA	NA	NA	NA	NA	NA	21	29.4858	Sub-humid	39.5108	31.927	26.205	14.8	28.1107	Sub-humid	CLAY	1	12.3837	11.0853	35.6901	744.39	29.576	31.06	8.37	21.62	21.62	3.39133
302	ID_6954060	Lens nigricans (M. Bieb.) Godr.	No	No	No	111	Yes	No	Lentil	GRC	Greece	Grevená, NO Milea	40.1842	21.5003	111	NA	B 10 0492159	NA	WGS84	710	20120524	NA	NA	NA	NA	NA	NA	NA	21	28.4293	Sub-humid	39.2891	31.2382	25.2022	13.9424	27.418	Sub-humid	CLAY	1	12.5472	11.0637	35.6524	744.926	29.792	31.032	8.56867	21.8007	21.8007	3.57
303	ID_6954095	Lens nigricans (M. Bieb.) Godr.	No	No	No	212	Yes	No	Lentil	GRC	Greece	Kozáni, S Sisani	40.4422	21.5053	212	NA	B 10 0492150	NA	WGS84	900	20120604	NA	NA	NA	NA	NA	NA	NA	24	35.9229	Humid	51.963	42.7617	33.6538	19.5011	36.9699	Humid	OTHER	0	9.347	10.086	35.4392	689.129	25.144	28.46	5.846	17.9287	17.9287	1.192
304	ID_6954034	Lens nigricans (M. Bieb.) Godr.	No	No	No	202	Yes	No	Lentil	GRC	Greece	Aitolía kai Akarnanía, N Paravola	38.625	21.5194	202	NA	B 10 0582004	NA	WGS84	295	20130521	NA	NA	NA	NA	NA	NA	NA	3	30.2684	Humid	42.882	30.2877	14.3966	6.27538	23.4604	Sub-humid	OTHER	0	16.232	11.0967	39.4282	634.823	31.98	28.144	10.316	24.1813	24.1813	8.918
305	ID_6954056	Lens nigricans (M. Bieb.) Godr.	No	No	No	138	Yes	No	Lentil	GRC	Greece	Kozáni, SW Siatista	40.2239	21.54	138	NA	B 10 0492157	NA	WGS84	625	20120526	NA	NA	NA	NA	NA	NA	NA	21	29.0051	Sub-humid	39.5315	33.5163	27.707	15.4367	29.0479	Sub-humid	OTHER	0	11.9272	10.8497	35.3686	741.535	29.064	30.676	7.96467	21.1707	21.1707	3.05867
306	ID_6954465	Lens nigricans (M. Bieb.) Godr.	No	No	No	161	Yes	No	Lentil	ESP	Spain	Valor, province of Granada	36.9833	-3.06667	161	ITA406	1570155	NC052171	WGS84	NA	19960620	NA	NA	NA	NA	NA	NA	NA	21	15.1674	Semi-arid	22.3155	21.9436	14.4123	6.9151	16.3966	Semi-arid	OTHER	0	15.5152	12.6857	41.7127	630.527	32.924	30.412	9.35533	23.7347	23.7387	8.51
307	ID_6954053	Lens nigricans (M. Bieb.) Godr.	No	No	No	232	Yes	No	Lentil	GRC	Greece	Kozáni, S Galatini	40.2936	21.5483	232	NA	B 10 0492155	NA	WGS84	1130	20120530	NA	NA	NA	NA	NA	NA	NA	27	36.2358	Humid	53.5869	43.7024	33.9823	19.2624	37.6335	Humid	OTHER	0	9.53867	10.4527	35.7039	704.605	26.088	29.276	5.93533	18.3827	18.3827	1.29
308	ID_6954096	Lens nigricans (M. Bieb.) Godr.	No	No	No	137	Yes	No	Lentil	GRC	Greece	Kozáni, S Anarrachi	40.4839	21.5858	137	NA	B 10 0492147	NA	WGS84	810	20120607	NA	NA	NA	NA	NA	NA	NA	21	28.7852	Sub-humid	38.25	30.8118	26.4933	16.8979	28.1132	Sub-humid	OTHER	0	11.3652	10.5557	34.9294	744.243	28.04	30.22	7.30933	20.5253	20.5253	2.29
309	ID_6954079	Lens nigricans (M. Bieb.) Godr.	No	No	No	141	Yes	No	Lentil	GRC	Greece	Tríkala, SO Kalambaka	39.7086	21.6533	141	NA	B 10 0492144	NA	WGS84	340	20120613	NA	NA	NA	NA	NA	NA	NA	21	28.0307	Sub-humid	46.3631	27.8999	19.3715	10.6292	26.0659	Sub-humid	OTHER	0	15.258	11.6673	35.0497	775.244	33.544	33.288	11.5367	24.888	24.888	5.86733
310	ID_6954051	Lens nigricans (M. Bieb.) Godr.	No	No	No	236	Yes	No	Lentil	GRC	Greece	Kozáni, SW Xirolimni	40.2983	21.6553	236	NA	B 10 0492156	NA	WGS84	690	20120529	NA	NA	NA	NA	NA	NA	NA	21	26.8005	Sub-humid	36.0451	31.7873	26.7163	15.6679	27.5542	Sub-humid	OTHER	0	11.4922	10.5983	35.187	738.315	28.412	30.12	7.514	20.278	20.6887	2.64533
311	ID_6954764	Lens nigricans (M. Bieb.) Godr.	No	No	No	135	Yes	No	Lentil	GRC	Greece	Kozanis, Nom. Florinis / Kozanis, Ep. Eordeas / Florinis, Inter Amindaion et Ptolemais, ad versuras.	40.6333	21.6667	135	NA	1808620	NA	WGS84	NA	19580531	NA	NA	NA	NA	NA	NA	NA	21	26.2979	Sub-humid	33.6195	28.6314	24.1973	16.3694	25.7044	Sub-humid	OTHER	0	12.017	11.6887	36.6508	767.077	29.564	31.892	7.586	20.9353	21.472	2.63333
312	ID_6954262	Lens nigricans (M. Bieb.) Godr.	No	No	No	222	Yes	No	Lentil	GRC	Greece	Evrytanía, W Kalesmeno	38.9444	21.6969	222	NA	B 10 0290277	NA	WGS84	610	20070610	NA	NA	NA	NA	NA	NA	NA	22	40.5831	Humid	67.9095	46.5759	26.2031	13.4588	38.5368	Humid	OTHER	0	10.7968	9.75367	35.3189	668.428	26.528	27.616	4.51667	19.178	19.178	2.96667
313	ID_6954263	Lens nigricans (M. Bieb.) Godr.	No	No	No	203	Yes	No	Lentil	GRC	Greece	Evrytanía, O Mikro Chorio	38.8519	21.7381	203	NA	B 10 0290280	NA	WGS84	685	20070605	NA	NA	NA	NA	NA	NA	NA	22	41.0414	Humid	68.1634	46.4616	25.9695	13.1694	38.441	Humid	OTHER	0	10.4915	9.75433	35.46	666.035	26.156	27.508	4.21733	18.812	18.812	2.634
314	ID_6954084	Lens nigricans (M. Bieb.) Godr.	No	No	No	115	Yes	No	Lentil	GRC	Greece	Flóri SW Ag. Panteleimon	40.735	21.7386	115	NA	B 10 0492146	NA	WGS84	645	20120609	NA	NA	NA	NA	NA	NA	NA	21	23.7087	Sub-humid	30.5037	25.4429	23.8459	15.2821	23.7687	Sub-humid	OTHER	0	12.439	10.1093	33.0976	768.297	29.204	30.544	8.196	21.3447	21.94	3.07267
315	ID_6954466	Lens nigricans (M. Bieb.) Godr.	No	No	No	173	Yes	No	Lentil	ESP	Spain	Capileira, province of Granada	36.95	-3.35	173	ITA406	1378418	NC052177	WGS84	NA	19960621	NA	NA	NA	NA	NA	NA	NA	21	23.726	Sub-humid	40.7516	33.7756	22.4147	9.74301	26.6712	Sub-humid	OTHER	0	12.4227	12.6027	40.4814	652.695	30.648	31.132	6.144	20.998	20.998	5.20667
316	ID_6954267	Lens nigricans (M. Bieb.) Godr.	No	No	No	218	Yes	No	Lentil	GRC	Greece	Evrytanía, WSW Karpenisi	38.9194	21.7442	218	NA	B 10 0290279	NA	WGS84	1235	20070607	NA	NA	NA	NA	NA	NA	NA	22	39.9375	Humid	66.0653	45.6081	25.5624	12.9964	37.558	Humid	OTHER	0	10.8075	10.017	35.8108	672.103	26.648	27.972	4.45667	19.1827	19.1827	2.842
317	ID_6954260	Lens nigricans (M. Bieb.) Godr.	No	No	No	203	Yes	No	Lentil	GRC	Greece	Evrytanía, W Karpenisi	38.9231	21.77	203	NA	B 10 0290281	NA	WGS84	1200	20070604	NA	NA	NA	NA	NA	NA	NA	22	39.9375	Humid	66.0653	45.6081	25.5624	12.9964	37.558	Humid	OTHER	0	10.8075	10.017	35.8108	672.103	26.648	27.972	4.45667	19.1827	19.1827	2.842
318	ID_6954430	Lens nigricans (M. Bieb.) Godr.	No	No	No	146	Yes	No	Lentil	GRC	Greece	Nom. Pellis, 5 km NW of Arnissa.	40.8167	21.7833	146	NA	1808684	NA	WGS84	NA	19980619	NA	NA	NA	NA	NA	NA	NA	21	24.1155	Sub-humid	29.9359	27.2006	25.4276	16.2548	24.7047	Sub-humid	OTHER	0	12.019	11.1927	35.2414	772.762	29.208	31.76	7.58067	20.86	21.5187	2.468
319	ID_6954258	Lens nigricans (M. Bieb.) Godr.	No	No	No	123	Yes	No	Lentil	GRC	Greece	Tríkala, O Platanos	39.6656	21.7875	123	NA	B 10 0290282	NA	WGS84	295	20070522	NA	NA	NA	NA	NA	NA	NA	21	27.5634	Sub-humid	46.2329	29.3143	20.2405	11.2024	26.7475	Sub-humid	OTHER	0	14.5978	11.281	34.9127	762.314	32.42	32.312	10.9247	24.1027	24.1027	5.426
320	ID_6954092	Lens nigricans (M. Bieb.) Godr.	No	No	No	198	Yes	No	Lentil	GRC	Greece	Kozáni, SW Pyrgi	40.6019	21.7992	198	NA	B 10 0492149	NA	WGS84	725	20120605	NA	NA	NA	NA	NA	NA	NA	21	26.8948	Sub-humid	35.9562	31.8108	27.5817	17.5585	28.2268	Sub-humid	OTHER	0	10.7847	11.076	35.5684	755.311	28.2	31.14	6.564	19.636	20.1593	1.622
321	ID_6954714	Lens nigricans (M. Bieb.) Godr.	No	No	No	191	Yes	No	Lentil	GRC	Greece	Nom. Evritanias, Ep. Evritanias, C. 4 km ESE of Karpenision.	38.9	21.8333	191	NA	1808940	NA	WGS84	NA	19750605	NA	NA	NA	NA	NA	NA	NA	22	42.0931	Humid	72.1154	49.7678	27.5911	13.8455	40.8299	Humid	OTHER	0	9.9795	9.53833	35.0262	668.561	25.592	27.232	3.746	18.3187	18.3187	2.106
322	ID_6954089	Lens nigricans (M. Bieb.) Godr.	No	No	No	180	Yes	No	Lentil	GRC	Greece	Kozáni, W Ermakia	40.4939	21.8339	180	NA	B 10 0492148	NA	WGS84	910	20120606	NA	NA	NA	NA	NA	NA	NA	24	27.138	Sub-humid	36.2871	33.5543	27.9163	17.7415	28.8748	Sub-humid	OTHER	0	10.709	11.096	36.252	740.571	27.816	30.608	6.64067	19.4873	19.9253	1.814
323	ID_6954549	Lens nigricans (M. Bieb.) Godr.	No	No	No	118	Yes	No	Lentil	ESP	Spain	Puerto de la Mora, Huetor-Santillan, province of Granada	37.2333	-3.48333	118	ITA406	1483525	NC037944	WGS84	NA	19900605	NA	NA	NA	NA	NA	NA	NA	21	22.4424	Sub-humid	36.6341	32.6927	21.4857	9.57004	25.0956	Sub-humid	OTHER	0	12.7248	12.719	40.0674	666.905	31.408	31.744	6.22733	21.4047	21.4793	5.31867
324	ID_6954036	Lens nigricans (M. Bieb.) Godr.	No	No	No	205	Yes	No	Lentil	GRC	Greece	Aitolía kai Akarnanía, N Arachova	38.7281	21.8675	205	NA	B 10 0582003	NA	WGS84	1215	20130605	NA	NA	NA	NA	NA	NA	NA	25	45.5255	Humid	79.2285	53.5342	30.7636	15.1515	44.6694	Humid	OTHER	0	9.32983	9.33433	34.9443	656.413	24.6	26.712	3.3	17.576	17.576	1.71333
325	ID_6954029	Lens nigricans (M. Bieb.) Godr.	No	No	No	213	Yes	No	Lentil	GRC	Greece	Aitolía kai Akarnanía, W Kentriki	38.5669	21.915	213	NA	B 10 0582005	NA	WGS84	1070	20130510	NA	NA	NA	NA	NA	NA	NA	22	41.4666	Humid	69.2432	47.1475	26.985	13.1176	39.1233	Humid	OTHER	0	10.6913	9.704	36.0743	651.296	26.024	26.9	4.66933	18.9033	18.9033	3.162
326	ID_6954393	Lens nigricans (M. Bieb.) Godr.	No	No	No	131	Yes	No	Lentil	GRC	Greece	Nom. Kozanis, Ep. Kozanis, Near the village of Metaxas between Servia and Elassona.	40.0833	21.95	131	NA	1992134	NA	WGS84	NA	20010602	NA	NA	NA	NA	NA	NA	NA	24	28.622	Sub-humid	42.8454	35.9435	28.3213	16.4907	30.9002	Humid	OTHER	0	10.2292	10.0857	34.8937	717.046	26.584	28.904	6.56533	18.7647	19.1607	1.67267
327	ID_6954220	Lens nigricans (M. Bieb.) Godr.	No	No	No	144	Yes	No	Lentil	GRC	Greece	Lárisa, O Verdikousa	39.7989	22.0289	144	NA	B 10 0318484	NA	WGS84	335	20080427	NA	NA	NA	NA	NA	NA	NA	21	21.9287	Sub-humid	34.9132	23.7032	18.0335	9.79089	21.6102	Sub-humid	OTHER	0	14.8988	11.541	34.8166	789.288	33.22	33.148	10.8453	24.8147	24.8147	5.40267
328	ID_6954025	Lens nigricans (M. Bieb.) Godr.	No	No	No	225	Yes	No	Lentil	GRC	Greece	Fokídos, NO Paleoxari	38.5053	22.0378	225	NA	B 10 0582006	NA	WGS84	330	20130506	NA	NA	NA	NA	NA	NA	NA	21	37.9245	Humid	63.3042	42.3764	23.2011	11.4812	35.0907	Humid	OTHER	0	11.3318	9.90767	36.3078	659.065	26.896	27.288	5.18133	19.6773	19.6773	3.72333
329	ID_6954197	Lens nigricans (M. Bieb.) Godr.	No	No	No	140	Yes	No	Lentil	GRC	Greece	Lárisa, N Kefalovryso	39.9	22.0714	140	NA	B 10 0329717	NA	WGS84	260	20090502	NA	NA	NA	NA	NA	NA	NA	21	21.5749	Sub-humid	33.6323	24.3858	20.0119	10.8982	22.232	Sub-humid	OTHER	0	13.824	11.0693	34.748	773.034	31.608	31.856	9.75	23.548	23.548	4.604
330	ID_6954222	Lens nigricans (M. Bieb.) Godr.	No	No	No	139	Yes	No	Lentil	GRC	Greece	Lárisa, SO Vlachogianni	39.7194	22.0967	139	NA	B 10 0318483	NA	WGS84	245	20080427	NA	NA	NA	NA	NA	NA	NA	21	22.8792	Sub-humid	36.3196	26.1799	18.965	10.3768	22.9603	Sub-humid	OTHER	0	14.2578	11.511	35.2191	778.758	32.648	32.684	10.2473	24.112	24.112	5.01133
331	ID_6954537	Lens nigricans (M. Bieb.) Godr.	No	No	No	213	Yes	No	Lentil	GRC	Greece	Dhoridhos, 0,5 km O Dafnochori	38.42	22.0997	213	NA	B 10 0733085	NA	WGS84	910	19910521	NA	NA	NA	NA	NA	NA	NA	21	30.6137	Humid	49.9343	32.3111	16.7421	7.3378	26.5813	Sub-humid	OTHER	0	14.1395	10.6117	37.6835	661.312	30.032	28.16	7.976	22.5273	22.5273	6.53733
332	ID_6954163	Lens nigricans (M. Bieb.) Godr.	No	No	No	247	Yes	No	Lentil	GRC	Greece	Achaía, N Kastria	37.9694	22.1419	247	NA	B 10 0399477	NA	WGS84	945	20100610	NA	NA	NA	NA	NA	NA	NA	21	37.0473	Humid	59.0092	40.6618	20.5379	9.09467	32.3259	Humid	OTHER	0	12.1878	11.1663	38.8367	662.861	28.648	28.752	5.986	20.5993	20.5993	4.53133
333	ID_6954219	Lens nigricans (M. Bieb.) Godr.	No	No	No	148	Yes	No	Lentil	GRC	Greece	Lárisa, NW Elasson	39.9289	22.1694	148	NA	B 10 0318482	NA	WGS84	485	20080428	NA	NA	NA	NA	NA	NA	NA	21	20.5086	Sub-humid	31.1671	23.5378	19.3577	10.3883	21.1127	Sub-humid	OTHER	0	14.0875	11.1823	34.758	778.622	32.036	32.172	9.96533	23.894	23.894	4.78533
334	ID_6954226	Lens nigricans (M. Bieb.) Godr.	No	No	No	160	Yes	No	Lentil	GRC	Greece	Lárisa, NW Lofos	40.0308	22.1739	160	NA	B 10 0318480	NA	WGS84	540	20080430	NA	NA	NA	NA	NA	NA	NA	22	21.8846	Sub-humid	32.0817	26.2557	22.3256	13.3072	23.4926	Sub-humid	OTHER	0	12.71	11.1407	35.6251	755.392	30.252	31.272	8.71067	21.698	22.1953	3.71467
335	ID_6954427	Lens nigricans (M. Bieb.) Godr.	No	No	No	153	Yes	No	Lentil	GRC	Greece	Nom. Fokidos, Between the villages of Mousounitsa and Athanasios Diakos	38.6833	22.2	153	NA	1069791	NA	WGS84	NA	19980608	NA	NA	NA	NA	NA	NA	NA	22	39.5739	Humid	67.8203	45.8415	26.1415	13.5945	38.3494	Humid	OTHER	0	10.2153	9.618	34.9898	675.574	25.848	27.488	3.89067	18.6853	18.6853	2.27733
336	ID_6954223	Lens nigricans (M. Bieb.) Godr.	No	No	No	144	Yes	No	Lentil	GRC	Greece	Lárisa, NW Pythio	40.0936	22.2075	144	NA	B 10 0318479	NA	WGS84	840	20080430	NA	NA	NA	NA	NA	NA	NA	21	25.0322	Sub-humid	37.5587	31.8302	26.6974	15.4102	27.8741	Sub-humid	OTHER	0	11.0928	10.029	34.313	729.663	27.372	29.228	7.364	19.678	20.1507	2.30467
337	ID_6954745	Lens nigricans (M. Bieb.) Godr.	No	No	No	194	Yes	No	Lentil	GRC	Greece	Nom. Fokidos, Ep. Parnassidos, The Amvlema-pass, N of Amphissia.	38.6333	22.3667	194	NA	1800572	NA	WGS84	NA	19640529	NA	NA	NA	NA	NA	NA	NA	21	35.7711	Humid	60.9375	40.448	23.0077	12.1525	34.1364	Humid	CLAY	1	11.358	9.902	35.5675	680.649	27.296	27.84	5.028	19.9927	19.9927	3.49133
338	ID_6954231	Lens nigricans (M. Bieb.) Godr.	No	No	No	126	Yes	No	Lentil	GRC	Greece	Lárisa, N Rodia	39.9103	22.3678	126	NA	B 10 0318478	NA	WGS84	870	20080502	NA	NA	NA	NA	NA	NA	NA	21	26.0801	Sub-humid	40.6754	32.88	26.4533	14.7622	28.6927	Sub-humid	OTHER	0	11.5873	10.2127	35.0613	720.61	28.124	29.128	7.85067	20.2233	20.712	3.18067
339	ID_6953990	Lens nigricans (M. Bieb.) Godr.	No	No	No	192	Yes	No	Lentil	GRC	Greece	SW Evrostina	38.0594	22.3767	192	NA	B 10 1059078	NA	WGS84	1114	20180502	NA	NA	NA	NA	NA	NA	NA	21	37.6604	Humid	64.5245	41.7879	21.1268	10.1451	34.3961	Humid	OTHER	0	11.3487	10.334	36.8808	668.417	27.648	28.02	5.18267	19.8573	19.8573	3.668
340	ID_6953995	Lens nigricans (M. Bieb.) Godr.	No	No	No	171	Yes	No	Lentil	GRC	Greece	S Evrostina	38.0361	22.3986	171	NA	B 10 1059077	NA	WGS84	1309	20180502	NA	NA	NA	NA	NA	NA	NA	22	43.2446	Humid	76.0369	49.4692	25.8714	12.153	40.8826	Humid	OTHER	0	9.8175	9.769	36.1654	654.802	25.492	27.012	3.858	18.1067	18.1067	2.30067
341	ID_6954221	Lens nigricans (M. Bieb.) Godr.	No	No	No	129	Yes	No	Lentil	GRC	Greece	Lárisa, O Karya	39.9806	22.4264	129	NA	B 10 0318481	NA	WGS84	830	20080429	NA	NA	NA	NA	NA	NA	NA	21	27.4752	Sub-humid	41.7235	35.1213	28.7622	16.3793	30.4966	Humid	OTHER	0	10.382	9.536	34.3912	699.803	25.96	27.728	6.82533	18.6667	19.124	2.06467
342	ID_6953989	Lens nigricans (M. Bieb.) Godr.	No	No	No	190	Yes	No	Lentil	GRC	Greece	Ano Trikala, Limni Dasiou	37.9808	22.4275	190	NA	B 10 1059079	NA	WGS84	1540	20180428	NA	NA	NA	NA	NA	NA	NA	22	46.5002	Humid	82.8221	53.3428	27.9746	13.4717	44.4028	Humid	OTHER	0	8.98917	9.44767	35.427	654.736	24.516	26.668	3.046	17.2573	17.2573	1.454
343	ID_6954229	Lens nigricans (M. Bieb.) Godr.	No	No	No	135	Yes	No	Lentil	GRC	Greece	Lárisa, SW Kallipefki	39.9294	22.4458	135	NA	B 10 0318476	NA	WGS84	1035	20080503	NA	NA	NA	NA	NA	NA	NA	24	29.5988	Sub-humid	46.5182	38.1328	29.9265	17.0928	32.9176	Humid	OTHER	0	10.0008	9.707	34.9777	695.75	25.756	27.752	6.48867	18.32	18.74	1.84533
344	GE_663340	Lens nigricans (M. Bieb.) Godr.	No	No	No	124	Yes	No	Lentil	ESP	Spain	Granada Alfacar. Close to \La Alfagüara\ camping, in front of the parking and along the path to \Cueva del Agua\	37.2592	-3.53028	124	GBR004	50	952501	WGS84	1436	20170605	110	10	NA	Spanish Institute for Agricultural and Food Research and Technology, INIA, Madrid, Spain.	INIA NC110745	NA	Available via SMTA	21	21.7703	Sub-humid	35.3789	31.0668	20.7407	9.06344	24.0625	Sub-humid	OTHER	0	13.013	12.752	40.1764	665.502	31.688	31.74	6.52133	21.7453	21.7453	5.624
345	ID_6954232	Lens nigricans (M. Bieb.) Godr.	No	No	No	139	Yes	No	Lentil	GRC	Greece	Lárisa, NNW Gonni	39.8956	22.4586	139	NA	B 10 0318477	NA	WGS84	330	20080503	NA	NA	NA	NA	NA	NA	NA	21	22.4242	Sub-humid	33.6435	28.1394	23.2666	12.5049	24.3886	Sub-humid	OTHER	0	12.6987	10.3193	34.6798	739.17	29.428	29.756	8.782	21.468	22.0567	4.00733
346	ID_6954114	Lens nigricans (M. Bieb.) Godr.	No	No	No	193	Yes	No	Lentil	GRC	Greece	Fokídos, WSW Delfi	38.4842	22.4608	193	NA	B 10 0406190	NA	WGS84	NA	20110404	NA	NA	NA	NA	NA	NA	NA	21	28.009	Sub-humid	46.3576	28.8514	16.5375	8.34492	25.0229	Sub-humid	OTHER	0	14.2065	10.5643	36.7685	687.579	30.42	28.732	7.75867	22.9627	22.9627	6.288
347	ID_6954655	Lens nigricans (M. Bieb.) Godr.	No	No	No	177	Yes	No	Lentil	GRC	Greece	Nom. Lakonias; Ep. Githiou; Mani peninsula. NE of Gerolimin.	36.45	22.4833	177	NA	1997894	NA	WGS84	NA	19800318	NA	NA	NA	NA	NA	NA	NA	0	Not calculated	Not calculated	Not calculated	Not calculated	Not calculated	Not calculated	Not calculated	Not calculated	OTHER	0	NA	NA	NA	NA	NA	NA	NA	NA	NA	NA
348	ID_6953992	Lens nigricans (M. Bieb.) Godr.	No	No	No	131	Yes	No	Lentil	GRC	Greece	SO Karyes	37.2814	22.5089	131	NA	B 10 1059080	NA	WGS84	855	20180525	NA	NA	NA	NA	NA	NA	NA	21	36.3873	Humid	60.0901	39.1997	18.0693	7.63143	31.2476	Humid	OTHER	0	11.7383	9.93	37.4265	633.62	26.92	26.532	5.958	19.7707	19.7707	4.47733
349	ID_6953996	Lens nigricans (M. Bieb.) Godr.	No	No	No	171	Yes	No	Lentil	GRC	Greece	SO Vamvakou	37.2356	22.565	171	NA	B 10 1059081	NA	WGS84	1210	20180527	NA	NA	NA	NA	NA	NA	NA	21	40.0209	Humid	68.5116	43.4877	20.4904	8.80799	35.3244	Humid	OTHER	0	10.6892	9.08033	35.4479	628.974	25.34	25.616	5.01267	18.6527	18.6527	3.498
350	ID_6954515	Lens nigricans (M. Bieb.) Godr.	No	No	No	178	Yes	No	Lentil	GRC	Greece	Fthiótis, Fthiotidhos, Othrys, 5,5 km NW Stilis	38.9553	22.5694	178	NA	B 10 0184790	NA	WGS84	480	19930503	NA	NA	NA	NA	NA	NA	NA	21	24.867	Sub-humid	40.4524	26.25	17.2109	8.99888	23.228	Sub-humid	OTHER	0	14.4098	10.2817	36.1014	692.152	30.36	28.48	11.0027	23.2087	23.2087	6.372
351	ID_6954218	Lens nigricans (M. Bieb.) Godr.	No	No	No	173	Yes	No	Lentil	GRC	Greece	Lárisa, SW Sikourio	39.7628	22.5847	173	NA	B 10 0318486	NA	WGS84	175	20080413	NA	NA	NA	NA	NA	NA	NA	21	20.9173	Sub-humid	31.3443	25.2336	19.9939	10.6789	21.8127	Sub-humid	OTHER	0	13.2343	10.2393	34.2911	746.891	30.04	29.86	9.27333	22.0373	22.724	4.446
352	ID_6953994	Lens nigricans (M. Bieb.) Godr.	No	No	No	180	Yes	No	Lentil	GRC	Greece	NW Mega Tourla	37.2886	22.5889	180	NA	B 10 1059082	NA	WGS84	1158	20180526	NA	NA	NA	NA	NA	NA	NA	21	46.2492	Humid	84.8214	51.1802	24.4762	10.6138	42.7729	Humid	OTHER	0	9.35167	8.614	33.9937	635.597	23.984	25.34	3.65533	17.404	17.404	2.10533
353	ID_6953993	Lens nigricans (M. Bieb.) Godr.	No	No	No	198	Yes	No	Lentil	GRC	Greece	NNO Agriani	37.1553	22.6081	198	NA	B 10 1059083	NA	WGS84	1111	20180529	NA	NA	NA	NA	NA	NA	NA	21	45.7899	Humid	83.3333	50.7062	24.8344	10.5087	42.3457	Humid	CLAY	1	9.63317	8.66767	34.1893	633.88	24.22	25.352	2.47667	17.6973	17.6973	2.47667
354	ID_6954149	Lens nigricans (M. Bieb.) Godr.	No	No	No	256	Yes	Yes	Lentil	GRC	Greece	Voiotía, SW Davlia	38.4786	22.6853	256	NA	B 10 0399469	NA	WGS84	440	20100523	NA	NA	NA	NA	NA	NA	NA	22	30.6779	Humid	53.8244	32.2209	19.2187	9.90753	28.7929	Sub-humid	OTHER	0	12.9155	9.93967	35.6874	679.677	28.684	27.852	6.54667	21.526	21.526	5.01867
355	ID_6954225	Lens nigricans (M. Bieb.) Godr.	No	No	No	144	Yes	No	Lentil	GRC	Greece	Lárisa, O Kalamaki	39.5675	22.7619	144	NA	B 10 0318485	NA	WGS84	280	20080420	NA	NA	NA	NA	NA	NA	NA	21	18.7372	Semi-arid	28.157	21.1008	16.4478	8.08031	18.4465	Semi-arid	CLAY	1	14.6035	9.91833	34.4339	724.239	30.48	28.804	10.8533	23.768	23.768	6.032
356	ID_6954148	Lens nigricans (M. Bieb.) Godr.	No	No	No	248	Yes	Yes	Lentil	GRC	Greece	Voiotía, NO Elikon	38.3825	22.8394	248	NA	B 10 0399471	NA	WGS84	890	20100520	NA	NA	NA	NA	NA	NA	NA	21	36.1091	Humid	64.8692	38.8205	22.8891	11.8778	34.6142	Humid	OTHER	0	11.0473	9.22867	34.3431	670.466	26.628	26.872	4.898	19.6	19.6	3.38533
357	ID_6954280	Lens nigricans (M. Bieb.) Godr.	No	No	No	207	Yes	No	Lentil	GRC	Greece	Sérrai, SW Theodorio	41.2236	22.9308	207	NA	B 10 0232821	NA	WGS84	230	20060427	NA	NA	NA	NA	NA	NA	NA	21	19.7507	Semi-arid	23.9415	21.3371	21.133	15.6329	20.5111	Sub-humid	OTHER	0	13.189	10.9713	34.2255	783.791	30.456	32.056	8.50067	22.1807	22.8887	3.53733
358	ID_6954513	Lens nigricans (M. Bieb.) Godr.	No	No	No	164	Yes	No	Lentil	GRC	Greece	Nom. Thessalonikis, SE of Lit	40.7333	22.9667	164	NA	1992518	NA	WGS84	NA	19930526	NA	NA	NA	NA	NA	NA	NA	21	18.8649	Semi-arid	24.842	19.5045	19.0476	13.3696	19.1909	Semi-arid	OTHER	0	13.9068	10.8677	33.8979	788.654	31.52	32.06	9.31333	23.092	23.768	4.36267
359	ID_6954281	Lens nigricans (M. Bieb.) Godr.	No	No	No	152	Yes	No	Lentil	GRC	Greece	Sérrai, S Kato Poroia	41.2856	23.0161	152	NA	B 10 0232820	NA	WGS84	250	20060427	NA	NA	NA	NA	NA	NA	NA	21	19.8876	Semi-arid	24.3048	21.6017	21.3074	15.4951	20.6773	Sub-humid	OTHER	0	13.4317	10.9267	34.1971	783.928	30.48	31.952	8.81	22.3713	23.0913	3.73467
360	ID_6954115	Lens nigricans (M. Bieb.) Godr.	No	No	No	157	Yes	No	Lentil	GRC	Greece	Voiotía, SW Pavlos	38.5122	23.0733	157	NA	B 10 0406188	NA	WGS84	NA	20110408	NA	NA	NA	NA	NA	NA	NA	2	22.0559	Sub-humid	39.881	18.5588	11.2547	6.07649	18.9427	Semi-arid	OTHER	0	16.1155	10.5083	37.29	679.079	31.688	28.18	9.66533	24.7227	24.7227	8.228
361	ID_6954005	Lens nigricans (M. Bieb.) Godr.	No	No	No	155	Yes	No	Lentil	GRC	Greece	Thessaloniki, Peristera	40.5156	23.1408	155	NA	B 10 0682001	NA	WGS84	185	20150422	NA	NA	NA	NA	NA	NA	NA	21	19.4725	Semi-arid	25.9235	21.0305	19.8162	13.6784	20.1121	Sub-humid	OTHER	0	14.188	10.2633	33.5491	764.669	30.948	30.592	9.87867	23.104	23.786	5.01
362	ID_6954514	Lens nigricans (M. Bieb.) Godr.	No	No	No	166	Yes	No	Lentil	GRC	Greece	Nom. Kilkis / Thessalonikis, Near the road Thessaloniki-Serres, 2 km NW of Evangelistria.	40.9833	23.25	166	NA	1992582	NA	WGS84	NA	19930522	NA	NA	NA	NA	NA	NA	NA	21	21.4416	Sub-humid	27.9655	23.355	21.9345	16.5354	22.4476	Sub-humid	OTHER	0	12.4797	10.2967	33.9063	755.077	28.928	30.368	8.13867	21.2147	21.8513	3.25733
363	ID_6954383	Lens nigricans (M. Bieb.) Godr.	No	No	No	105	No	No	Lentil	ESP	Spain	Parroquia d''Hort, Ribera d''Urgellet, province of Lerida	42.3358	1.33972	105	ITA406	1473373	NC080046	WGS84	NA	20020612	NA	NA	NA	NA	NA	NA	NA	25	35.6156	Humid	33.0316	40.1404	46.2292	38.243	39.411	Humid	OTHER	0	10.6932	9.98567	37.1823	610.281	25.676	26.856	12.1073	4.53467	18.5853	3.77133
364	GE_663341	Lens nigricans (M. Bieb.) Godr.	No	No	No	124	Yes	No	Lentil	ESP	Spain	Granada Alfacar. Path that starts in \La Alfagüara\ camping.	37.2647	-3.53111	124	GBR004	57	952545	WGS84	1369	20170605	110	10	NA	Spanish Institute for Agricultural and Food Research and Technology, INIA, Madrid, Spain.	INIA NC110750	NA	Available via SMTA	21	25.3244	Sub-humid	42.2634	36.0622	23.8548	10.6944	28.2187	Sub-humid	OTHER	0	11.8367	12.5267	39.3327	677.11	30.744	31.848	5.264	20.6467	20.7493	4.33
365	ID_6954303	Lens nigricans (M. Bieb.) Godr.	No	No	No	159	Yes	No	Lentil	GRC	Greece	Sérrai, SW Strimoniko	41.0375	23.2847	159	NA	B 10 0232832	NA	WGS84	125	20060507	NA	NA	NA	NA	NA	NA	NA	21	19.139	Semi-arid	23.9534	19.7848	18.9112	14.545	19.2986	Semi-arid	OTHER	0	13.878	10.3207	33.3312	778.021	30.564	30.964	9.31333	22.8033	23.5233	4.342
366	ID_6954154	Lens nigricans (M. Bieb.) Godr.	No	No	No	226	Yes	No	Lentil	GRC	Greece	Attikí, Erythres	38.2083	23.3219	226	NA	B 10 0399470	NA	WGS84	455	20100525	NA	NA	NA	NA	NA	NA	NA	21	25.8572	Sub-humid	47.9452	25.8815	14.7081	6.98487	23.8799	Sub-humid	OTHER	0	13.6685	9.34833	34.6491	670.81	29.052	26.98	7.57333	22.2147	22.2147	6.00667
367	ID_6954302	Lens nigricans (M. Bieb.) Godr.	No	No	No	147	Yes	No	Lentil	GRC	Greece	Sérrai, O Neo Petritsi	41.2822	23.3267	147	NA	B 10 0232825	NA	WGS84	65	20060501	NA	NA	NA	NA	NA	NA	NA	21	19.4515	Semi-arid	24.6486	19.7266	19.2527	15.5671	19.7988	Semi-arid	OTHER	0	13.9057	10.34	32.7671	792.313	31.072	31.556	9.218	22.9893	23.7607	4.21067
368	ID_6954286	Lens nigricans (M. Bieb.) Godr.	No	No	No	144	Yes	No	Lentil	GRC	Greece	Sérrai, SSW Promachonas	41.3414	23.35	144	NA	B 10 0232823	NA	WGS84	40	20060430	NA	NA	NA	NA	NA	NA	NA	22	20.4039	Sub-humid	25.1188	20.4594	20.375	16.869	20.7056	Sub-humid	OTHER	0	12.9858	9.90167	32.0525	782.858	29.744	30.892	8.36067	21.9573	22.682	3.36933
369	ID_6954306	Lens nigricans (M. Bieb.) Godr.	No	No	No	123	Yes	No	Lentil	GRC	Greece	Sérrai, W Vamvakofyto	41.1875	23.39	123	NA	B 10 0232828	NA	WGS84	75	20060503	NA	NA	NA	NA	NA	NA	NA	21	19.1683	Semi-arid	24.1782	19.434	18.974	15.0146	19.4002	Semi-arid	OTHER	0	14.2588	10.6583	33.7888	788.303	31.288	31.544	9.574	23.26	24.058	4.62333
370	ID_6954279	Lens nigricans (M. Bieb.) Godr.	No	No	No	135	Yes	No	Lentil	GRC	Greece	Sérrai, WNW Angistro	41.3831	23.4019	135	NA	B 10 0232824	NA	WGS84	135	20060430	NA	NA	NA	NA	NA	NA	NA	24	23.9621	Sub-humid	30.9668	25.8115	24.3592	20.1204	25.3145	Sub-humid	OTHER	0	11.2002	10.0643	33.1718	760.323	27.732	30.34	6.79533	19.964	20.5967	1.88333
371	ID_6954291	Lens nigricans (M. Bieb.) Godr.	No	No	No	172	Yes	No	Lentil	GRC	Greece	Sérrai, NO Sidirokastro	41.2592	23.4031	172	NA	B 10 0232826	NA	WGS84	140	20060502	NA	NA	NA	NA	NA	NA	NA	21	21.1714	Sub-humid	27.052	22.4945	21.5472	17.4081	22.1255	Sub-humid	OTHER	0	12.8138	10.131	33.0387	768.697	29.616	30.664	8.358	21.6973	22.4093	3.49067
372	ID_6954301	Lens nigricans (M. Bieb.) Godr.	No	No	No	131	Yes	No	Lentil	GRC	Greece	Sérrai, Melenikitsi	41.15	23.4411	131	NA	B 10 0232829	NA	WGS84	120	20060503	NA	NA	NA	NA	NA	NA	NA	21	20.0254	Sub-humid	26.0926	20.494	19.8361	15.9713	20.5985	Sub-humid	OTHER	0	13.9197	10.606	33.6784	783.13	31.124	31.492	9.316	22.9987	23.742	4.46267
373	ID_6954294	Lens nigricans (M. Bieb.) Godr.	No	No	No	162	Yes	No	Lentil	GRC	Greece	Sérrai, SW Achladochori	41.3069	23.5319	162	NA	B 10 0232827	NA	WGS84	435	20060502	NA	NA	NA	NA	NA	NA	NA	24	24.4871	Sub-humid	31.5236	26.8117	25.1383	20.8022	26.069	Sub-humid	OTHER	0	11.4398	10.7563	34.8237	756.164	28.256	30.888	7.13333	20.1813	20.8107	2.22467
374	ID_6954309	Lens nigricans (M. Bieb.) Godr.	No	No	No	137	Yes	No	Lentil	GRC	Greece	Sérrai, NO Serres	41.1097	23.5575	137	NA	B 10 0232830	NA	WGS84	195	20060504	NA	NA	NA	NA	NA	NA	NA	21	19.5893	Semi-arid	25.4561	19.5507	19.049	15.0165	19.7681	Semi-arid	OTHER	0	14.35	10.2447	32.9072	783.68	31.26	31.132	9.754	23.3947	24.1593	4.84733
375	ID_6954192	Lens nigricans (M. Bieb.) Godr.	No	No	No	128	Yes	No	Lentil	GRC	Greece	Sérrai, NW Monovrysi	41.0731	23.5947	128	NA	B 10 0329721	NA	WGS84	47	20090415	NA	NA	NA	NA	NA	NA	NA	21	19.1709	Semi-arid	24.289	18.7437	17.9441	14.4875	18.8661	Semi-arid	OTHER	0	14.6728	10.569	33.728	783.324	31.512	31.336	10.0707	23.6533	24.434	5.11933
376	ID_6954297	Lens nigricans (M. Bieb.) Godr.	No	No	No	187	Yes	No	Lentil	GRC	Greece	Sérrai, O Inoussa	41.1006	23.6297	187	NA	B 10 0232831	NA	WGS84	160	20060505	NA	NA	NA	NA	NA	NA	NA	21	21.5022	Sub-humid	27.9938	21.9721	21.4473	17.3171	22.1826	Sub-humid	OTHER	0	13.6255	10.481	33.7227	773.242	30.632	31.08	9.18	22.6427	23.334	4.32
377	ID_6954402	Lens nigricans (M. Bieb.) Godr.	No	No	No	116	Yes	No	Lentil	ESP	Spain	Guadix/Granada carretera antigua desviacion a Viznar, Granada, province of Granada	37.2231	-3.53639	116	ITA406	1412557	NC080018	WGS84	NA	20000608	NA	NA	NA	NA	NA	NA	NA	21	21.7703	Sub-humid	35.3789	31.0668	20.7407	9.06344	24.0625	Sub-humid	OTHER	0	13.013	12.752	40.1764	665.502	31.688	31.74	6.52133	21.7453	21.7453	5.624
378	ID_6954126	Lens nigricans (M. Bieb.) Godr.	No	No	No	203	Yes	No	Lentil	GRC	Greece	Évvoia, N Kondodespoti	38.6542	23.6428	203	NA	B 10 0406187	NA	WGS84	NA	20110505	NA	NA	NA	NA	NA	NA	NA	21	23.1451	Sub-humid	42.2256	21.3504	13.5115	6.87285	20.9901	Sub-humid	OTHER	0	14.1952	8.067	31.7749	662.884	28.372	25.388	6.56133	22.6407	22.6407	6.56133
379	ID_6954538	Lens nigricans (M. Bieb.) Godr.	No	No	No	159	Yes	No	Lentil	GRC	Greece	Nom. Attikis, Ep. Attikis, Mt Imittos: W side below the radar station	37.9333	23.8167	159	NA	1808556	NA	WGS84	NA	19910502	NA	NA	NA	NA	NA	NA	NA	2	15.9591	Semi-arid	30.9989	15.5718	8.15883	3.15568	14.4713	Semi-arid	OTHER	0	17.0692	8.30233	31.9665	672.513	31.648	25.972	10.9547	25.6667	25.6667	9.42067
380	ID_6954663	Lens nigricans (M. Bieb.) Godr.	No	No	No	248	Yes	Yes	Lentil	GRC	Greece	Delphi	38.6333	23.8333	248	NA	2387	NA	WGS84	NA	19800518	NA	NA	NA	NA	NA	NA	NA	22	28.781	Sub-humid	53.848	29.3589	17.5353	9.02502	27.4418	Sub-humid	OTHER	0	12.2717	7.666	31.2694	645.858	25.976	24.516	4.858	20.44	20.44	4.858
381	ID_6954603	Lens nigricans (M. Bieb.) Godr.	No	No	No	206	Yes	No	Lentil	GRC	Greece	Nom. Chanion, Ep. Sfakion, SE slopes of the Omalos dolinear Xyloskala.	35.35	23.8833	206	NA	1814698	NA	WGS84	NA	19850428	NA	NA	NA	NA	NA	NA	NA	21	38.0527	Humid	73.6498	29.8246	12.6809	4.14136	30.0741	Humid	CLAY	1	12.7053	7.03	31.2611	592.057	25.136	22.488	5.85733	20.114	20.114	5.85733
382	ID_6954190	Lens nigricans (M. Bieb.) Godr.	No	No	No	164	Yes	No	Lentil	GRC	Greece	Sérrai, W Paleokomi	40.8764	23.9019	164	NA	B 10 0329722	NA	WGS84	145	20090408	NA	NA	NA	NA	NA	NA	NA	21	22.7667	Sub-humid	31.8633	21.6667	19.8556	16.2707	22.4141	Sub-humid	OTHER	0	13.06	8.89	31.0015	743.972	28.732	28.676	5.59133	21.76	22.4113	4.13733
383	ID_6954009	Lens nigricans (M. Bieb.) Godr.	No	No	No	139	Yes	No	Lentil	GRC	Greece	Drama, NO Volakas	41.3628	24.0242	139	NA	B 10 0682007	NA	WGS84	729	20150527	NA	NA	NA	NA	NA	NA	NA	28	27.0733	Sub-humid	36.5176	29.8538	26.6754	23.2985	29.0863	Sub-humid	OTHER	0	10.5368	9.50033	32.7146	735.973	26.244	29.04	2.928	19.016	19.6007	1.53467
384	ID_6954189	Lens nigricans (M. Bieb.) Godr.	No	No	No	165	Yes	No	Lentil	GRC	Greece	Dráma, SW Nikiforos	41.1603	24.2997	165	NA	B 10 0329720	NA	WGS84	250	20090417	NA	NA	NA	NA	NA	NA	NA	21	22.7158	Sub-humid	31.1583	21.0849	19.7571	17.7515	22.4379	Sub-humid	OTHER	0	13.684	9.54067	31.6924	767.994	30.22	30.104	5.95067	22.7007	23.3827	4.52333
385	ID_6954188	Lens nigricans (M. Bieb.) Godr.	No	No	No	164	Yes	No	Lentil	GRC	Greece	Dráma, SO Agora	41.1189	24.3192	164	NA	B 10 0329719	NA	WGS84	307	20090427	NA	NA	NA	NA	NA	NA	NA	21	24.6785	Sub-humid	34.6654	23.9453	22.5564	19.3599	25.1317	Sub-humid	OTHER	0	12.4892	9.053	31.3253	743.943	28.284	28.9	5.06667	21.192	21.83	3.592
386	ID_6954191	Lens nigricans (M. Bieb.) Godr.	No	No	No	145	Yes	No	Lentil	GRC	Greece	Dráma, W Peristeri	41.1167	24.3783	145	NA	B 10 0329718	NA	WGS84	490	20090427	NA	NA	NA	NA	NA	NA	NA	24	27.5318	Sub-humid	39.627	28.4676	26.2391	22.4221	29.189	Sub-humid	OTHER	0	11.2482	9.13967	32.1774	723.638	26.736	28.404	4.08133	19.7307	20.292	2.6
387	ID_6954391	Lens nigricans (M. Bieb.) Godr.	No	No	No	77	No	No	Lentil	ESP	Spain	Pedraza, province of Segovia	41.1253	-3.82722	77	ITA406	1473861	NC080037	WGS84	NA	20010612	NA	NA	NA	NA	NA	NA	NA	24	24.6437	Sub-humid	24.6637	33.5012	34.1535	18.056	27.5936	Sub-humid	OTHER	0	10.4515	10.4417	36.0854	667.862	27.408	28.936	6.60467	19.0887	19.146	2.902
388	ID_6954010	Lens nigricans (M. Bieb.) Godr.	No	No	No	195	Yes	No	Lentil	GRC	Greece	Drama, NW Paranesti	41.3308	24.4658	195	NA	B 10 0682006	NA	WGS84	316	20150523	NA	NA	NA	NA	NA	NA	NA	22	23.5759	Sub-humid	32.3034	23.2601	21.2959	19.5899	24.1123	Sub-humid	OTHER	0	12.7775	9.09833	31.456	744.456	28.368	28.924	5.206	21.4113	22.064	3.77067
389	ID_6954734	Lens nigricans (M. Bieb.) Godr.	Yes	No	No	168	Yes	No	Lentil	GRC	Greece	Nom. Kikladon, Ep. Keas, Serifos. 1-2 km S to SW of Livadion.	37.1333	24.5	168	NA	1971030	NA	WGS84	NA	19670426	NA	NA	NA	NA	NA	NA	NA	2	13.9421	Semi-arid	25.8651	10.7532	4.84305	1.40214	10.7159	Semi-arid	OTHER	0	18.2597	4.79167	24.4058	562.979	28.8667	19.6333	13.4889	25.4	25.4	11.8333
390	ID_6954006	Lens nigricans (M. Bieb.) Godr.	No	No	No	191	Yes	No	Lentil	GRC	Greece	Drama, N Paranesti	41.2883	24.5011	191	NA	B 10 0682005	NA	WGS84	253	20150522	NA	NA	NA	NA	NA	NA	NA	22	22.764	Sub-humid	31.385	22.1982	19.5035	18.0353	22.7805	Sub-humid	OTHER	0	13.3263	9.23	31.3903	754.657	29.2	29.404	5.63533	22.0873	22.7653	4.204
391	ID_6954013	Lens nigricans (M. Bieb.) Godr.	No	No	No	175	Yes	No	Lentil	GRC	Greece	Kavala, SO Dysvato	41.0583	24.5939	175	NA	B 10 0682008	NA	WGS84	365	20150520	NA	NA	NA	NA	NA	NA	NA	21	24.8111	Sub-humid	35.9239	22.8922	21.3249	19.1058	24.8117	Sub-humid	OTHER	0	13.0542	8.68567	30.6914	734.9	28.44	28.3	5.854	21.7067	22.3227	4.332
392	ID_6954008	Lens nigricans (M. Bieb.) Godr.	No	No	No	176	Yes	No	Lentil	GRC	Greece	Xanthi, NW Galani	41.1339	24.7464	176	NA	B 10 0682003	NA	WGS84	575	20150510	NA	NA	NA	NA	NA	NA	NA	21	24.465	Sub-humid	35.3349	24.2826	20.6001	18.5185	24.684	Sub-humid	OTHER	0	13.3803	8.90733	31.2801	735.833	28.872	28.476	6.16867	22.0613	22.6533	4.68133
393	ID_6953998	Lens nigricans (M. Bieb.) Godr.	No	No	No	129	Yes	No	Lentil	GRC	Greece	UTM25_35T_0300_4525	40.9671	24.7717	129	NA	-915038824	NA	WGS84	NA	20170510	NA	NA	NA	NA	NA	NA	NA	21	21.5782	Sub-humid	30.5992	19.0656	16.4441	14.3841	20.1233	Sub-humid	OTHER	0	14.7935	8.92833	32.0058	730.563	29.572	27.896	7.576	23.2787	23.944	6.04
394	ID_6954007	Lens nigricans (M. Bieb.) Godr.	No	No	No	171	Yes	No	Lentil	GRC	Greece	Xanthi, N Galani	41.1075	24.7825	171	NA	B 10 0682002	NA	WGS84	275	20150509	NA	NA	NA	NA	NA	NA	NA	21	23.6015	Sub-humid	34.2819	22.5887	19.7109	17.7336	23.5788	Sub-humid	OTHER	0	13.9815	9.26367	31.608	749.354	29.988	29.308	6.61667	22.85	23.4573	5.13533
395	ID_6954015	Lens nigricans (M. Bieb.) Godr.	No	No	No	175	Yes	No	Lentil	GRC	Greece	Xanthi, N Xanthi	41.1444	24.8811	175	NA	B 10 0682004	NA	WGS84	150	20150513	NA	NA	NA	NA	NA	NA	NA	21	23.7666	Sub-humid	35.1827	23.6729	20.1695	17.3957	24.1052	Sub-humid	OTHER	0	13.857	9.22333	31.4532	751.418	29.82	29.324	6.43933	22.7107	23.3307	4.954
396	ID_6954730	Lens nigricans (M. Bieb.) Godr.	Yes	No	No	152	Yes	No	Lentil	GRC	Greece	Nom. Kikladon, Ep. Sirou, Siros. The mt N of Finikas.	37.4	24.9	152	NA	1996870	NA	WGS84	NA	19690407	NA	NA	NA	NA	NA	NA	NA	2	13.8332	Semi-arid	26.4998	10.5556	4.72376	1.36711	10.7866	Semi-arid	OTHER	0	18.916	4.49605	22.2925	592.124	29.8263	20.1684	12.1982	26.5544	26.5544	12.1982
397	ID_6954011	Lens nigricans (M. Bieb.) Godr.	No	No	No	127	Yes	No	Lentil	GRC	Greece	Xanthi, Mangana	40.9697	24.9069	127	NA	B 10 0682009	NA	WGS84	11	20150514	NA	NA	NA	NA	NA	NA	NA	21	21.3786	Sub-humid	30.8021	19.1609	15.7447	13.6382	19.8365	Semi-arid	OTHER	0	14.7912	9.11019	31.6326	741.708	30.3778	28.8	7.50926	23.5296	24.1352	5.99167
398	ID_6954396	Lens nigricans (M. Bieb.) Godr.	No	No	No	92	No	No	Lentil	ESP	Spain	Jabalcuz, Torre del Campo, province of Jaen	37.7433	-3.86139	92	ITA406	1423623	NC080033	WGS84	NA	20010608	NA	NA	NA	NA	NA	NA	ESP100	21	22.9019	Sub-humid	33.3683	33.4783	22.8245	9.91408	24.8963	Sub-humid	CLAY	1	13.7535	12.955	39.676	694.947	33.084	32.652	6.83933	22.7707	22.8853	6.03667
399	ID_6954729	Lens nigricans (M. Bieb.) Godr.	Yes	No	No	136	Yes	No	Lentil	GRC	Greece	Nom. Kikladon, Ep. Sirou, Siros. Mt. Siringas.	37.45	24.9333	136	NA	1992966	NA	WGS84	NA	19690405	NA	NA	NA	NA	NA	NA	NA	2	14.0694	Semi-arid	26.7467	10.6338	4.75483	1.37634	10.8779	Semi-arid	OTHER	0	18.7148	4.31125	21.6591	589.957	29.445	19.905	12.03	26.32	26.32	12.03
400	ID_6954766	Lens nigricans (M. Bieb.) Godr.	No	No	No	168	Yes	No	Lentil	GRC	Greece	Nom. Kikladon, Ep. Naxou, Naxos. Mt 1 km W of Axapsis.	37.1167	25.4167	168	NA	1988870	NA	WGS84	NA	19570327	NA	NA	NA	NA	NA	NA	NA	2	16.1266	Semi-arid	30.8074	11.8166	4.56432	1.09091	12.0698	Semi-arid	OTHER	0	17.6562	5.571	29.3767	522.379	27.788	18.964	11.7253	24.182	24.182	11.706
401	ID_6954012	Lens nigricans (M. Bieb.) Godr.	No	No	No	171	Yes	No	Lentil	GRC	Greece	Rodopi, N Komotini	41.1708	25.425	171	NA	B 10 0682010	NA	WGS84	165	20150503	NA	NA	NA	NA	NA	NA	NA	21	23.7265	Sub-humid	35.2383	25.1247	18.4561	15.1381	23.4893	Sub-humid	OTHER	0	13.8552	9.98833	33.1442	753.19	30.344	30.136	6.37333	22.748	23.316	4.92533
402	ID_6954400	Lens nigricans (M. Bieb.) Godr.	No	No	No	138	Yes	No	Lentil	GRC	Greece	Nom. Rodopis, 27 km from the village of Mega Derio on road to Nea Sanda	41.1333	25.9	138	NA	1068383	NA	WGS84	NA	20000511	NA	NA	NA	NA	NA	NA	NA	27	33.0749	Humid	51.1692	38.4292	27.4483	20.8968	34.4859	Humid	OTHER	0	10.5292	8.453	31.7448	687.449	24.88	26.628	3.98933	18.642	19.0067	2.33
403	ID_6954756	Lens nigricans (M. Bieb.) Godr.	No	No	No	192	Yes	No	Lentil	GRC	Greece	Nom. Lasithiou, Ep. Sitias, Sitia. S of Turloti.	35.15	25.95	192	NA	1800777	NA	WGS84	NA	19620513	NA	NA	NA	NA	NA	NA	NA	21	30.196	Humid	54.2097	24.6547	10.2939	2.70062	22.9647	Sub-humid	OTHER	0	15.6325	6.79567	31.3917	564.522	27.484	21.648	9.33667	22.718	22.718	9.256
404	ID_6954399	Lens nigricans (M. Bieb.) Godr.	No	No	No	179	Yes	No	Lentil	GRC	Greece	Nom. Evrou, 22 km from Loutros along road to Dadia	41.0167	26.05	179	NA	1065021	NA	WGS84	NA	20000507	NA	NA	NA	NA	NA	NA	NA	21	26.9555	Sub-humid	42.8675	29.703	20.2068	15.7555	27.1332	Sub-humid	CLAY	1	12.667	8.262	30.787	696.979	27.26	26.836	6.11067	20.9607	21.346	4.40933
405	ID_6954389	Lens nigricans (M. Bieb.) Godr.	No	No	No	184	Yes	No	Lentil	GRC	Greece	Nom. Evrou, Ep. Soufliou, Between areas called Pessani and Tris Vrises, SE of Mt Silo (Sapka).	41.1	26.0667	184	NA	1992326	NA	WGS84	NA	20010608	NA	NA	NA	NA	NA	NA	NA	21	27.7656	Sub-humid	44.2478	30.5593	22.2468	16.6622	28.429	Sub-humid	OTHER	0	12.4018	8.41633	31.1117	700.482	27.184	27.052	5.782	20.704	21.1133	4.07667
406	ID_6954417	Lens nigricans (M. Bieb.) Godr.	No	No	No	202	Yes	No	Lentil	BGR	Bulgaria	Strandja Mt., NW of Malko Tarnovo, along river Churka, near Brashlian	42.0456	27.4183	202	NA	2007-0000487	NA	WGS84	250	19990521	NA	NA	NA	NA	NA	NA	NA	21	28.1653	Sub-humid	40.3622	32.1812	26.2859	21.73	30.1398	Humid	OTHER	0	11.5513	8.26867	30.992	695.492	25.924	26.68	8.376	19.7087	20.1187	3.20467
407	ID_6954416	Lens nigricans (M. Bieb.) Godr.	No	No	No	177	Yes	No	Lentil	BGR	Bulgaria	East Stara Planina Mt., 20 km NNE of Burgas, NE of Kableshkovo, hill Bibernata	42.6697	27.5797	177	NA	2006-0025215	NA	WGS84	200	19990526	NA	NA	NA	NA	NA	NA	NA	21	24.2755	Sub-humid	31.5	28.9129	21.0477	20.5832	25.5109	Sub-humid	OTHER	0	12.4918	9.84433	32.9286	761.422	28.724	29.896	8.77267	21.572	21.988	3.49533
408	ID_6954591	Lens nigricans (M. Bieb.) Godr.	No	No	No	230	Yes	No	Lentil	TUR	Turkey	10 km from Kimbarli on road to Orenkoy	38.35	27.6	230	NA	22855	4670	WGS84	580	19870623	NA	NA	NA	NA	NA	NA	NA	21	32.095	Humid	57.3807	33.1882	17.5412	6.95697	28.7668	Sub-humid	OTHER	0	13.7732	10.3397	35.8469	701.834	29.936	28.844	5.51733	22.5687	22.5687	5.51733
409	ID_6954185	Lens nigricans (M. Bieb.) Godr.	No	No	No	198	Yes	No	Lentil	GRC	Greece	Insel Rhodos. Lindos W am Stadtrand.	36.0881	28.0756	198	NA	B 10 0341583	NA	WGS84	110	20090326	NA	NA	NA	NA	NA	NA	NA	0	Not calculated	Not calculated	Not calculated	Not calculated	Not calculated	Not calculated	Not calculated	Not calculated	OTHER	0	NA	NA	NA	NA	NA	NA	NA	NA	NA	NA
410	ID_6954210	Lens nigricans (M. Bieb.) Godr.	No	No	No	165	Yes	No	Lentil	FRA	France	NA	44.0236	3.31183	165	NA	NA	NA	WGS84	NA	20091231	NA	NA	NA	NA	NA	NA	NA	24	36.7311	Humid	36.8764	43.3858	37.303	24.1092	35.4186	Humid	OTHER	0	10.8815	8.67567	34.686	593.405	24.98	25.012	7.688	18.4473	18.4473	4.112
411	ID_6954184	Lens nigricans (M. Bieb.) Godr.	No	No	No	181	Yes	No	Lentil	FRA	France	ROQUE-SAINTE-MARGUERITE (LA)	44.1136	3.31232	181	NA	20090720162250Laf	NA	WGS84	NA	20090306	NA	NA	NA	NA	NA	NA	null	24	45.0235	Humid	47.5561	52.729	44.093	27.6806	43.0147	Humid	OTHER	0	9.612	9.32133	36.1348	600.333	24.36	25.796	6.43533	17.3207	17.3207	2.864
412	ID_6954211	Lens nigricans (M. Bieb.) Godr.	No	No	No	150	Yes	No	Lentil	FRA	France	SAINTE-ENIMIE	44.3836	3.31381	150	NA	691272	NA	WGS84	NA	20080105	NA	NA	NA	NA	NA	NA	null	24	45.1825	Humid	47.7891	51.018	44.7847	27.9823	42.8935	Humid	OTHER	0	8.9675	8.83633	35.2945	590.635	23.216	25.036	5.88267	16.5213	16.5213	2.28133
413	ID_6954448	Lens nigricans (M. Bieb.) Godr.	No	No	No	108	Yes	No	Lentil	FRA	France	MONTBRUN	44.2926	3.56395	108	NA	686522	NA	WGS84	NA	19960101	NA	NA	NA	NA	NA	NA	null	15	61.9124	Per-humid	65.9051	73.2079	59.8683	35.503	58.6211	Humid	OTHER	0	8.187	8.58933	34.5341	598.669	22.552	24.872	5.13733	15.8647	15.8647	1.452
414	ID_6954202	Lens nigricans (M. Bieb.) Godr.	No	No	No	129	Yes	No	Lentil	FRA	France	PLAGNAL (LE)	44.7401	3.94741	129	NA	3721236	NA	WGS84	NA	20090807	NA	NA	NA	NA	NA	NA	null	16	71.5324	Per-humid	79.2377	89.7692	75.9905	45.4795	72.6192	Per-humid	OTHER	0	6.51	8.24067	33.9346	588.967	20.536	24.284	7.404	13.9807	13.9807	-0.170667
415	ID_6954647	Lens nigricans (M. Bieb.) Godr.	No	No	No	175	Yes	No	Lentil	UKR	Ukraine	Sapun mntn, Sevastopol dist.	44.5667	33.6	175	GBR003	444790	NA	WGS84	NA	19810514	NA	NA	NA	NA	NA	NA	NA	27	22.218	Sub-humid	28.0528	18.4049	14.1287	17.6565	19.5607	Semi-arid	CLAY	1	11.289	8.56467	28.1584	808.004	27.788	30.416	3.51533	10.082	21.5067	1.65067
416	GE_222508	Lens nigricans (M. Bieb.) Godr.	No	No	No	108	Yes	No	Lentil	ESP	Spain	Andalucia, Granada, Montefrio, Sotobosque de encinar al pie del Peñon de Murcia	37.3119	-3.94111	108	ESP004	5	NC110726	WGS84	1243	20170607	100	NA	NA	NA	NA	NA	Monte de encinas,:Suelo calizo pedregoso,:Pendiente 0-20,:Orientación S	21	25.5987	Sub-humid	42.2907	35.9035	23.7938	10.2881	28.069	Sub-humid	CLAY	1	12.9308	13.1137	40.3995	677.543	32.196	32.46	6.30867	21.838	21.838	5.42133
417	ID_6954246	Lens nigricans (M. Bieb.) Godr.	No	No	Yes	217	Yes	No	Lentil	UKR	Ukraine	Sevastopol	44.4667	33.7611	217	http://grbio.org/institution/moscow-state-university	MW0616319	T-1022	WGS84	260	20070416	NA	NA	NA	NA	NA	NA	NA	27	27.6136	Sub-humid	35.8316	22.5141	17.8808	21.2074	24.3585	Sub-humid	CLAY	1	9.99017	7.89833	27.2507	787.111	25.624	28.984	2.356	8.92	19.8573	0.540667
418	ID_6954619	Lens nigricans (M. Bieb.) Godr.	No	No	Yes	228	Yes	No	Lentil	UKR	Ukraine	Orlinoye sett., near	44.4333	33.7833	228	GBR003	444784	NA	WGS84	NA	19840507	NA	NA	NA	NA	NA	NA	NA	27	31.967	Humid	42.1187	25.4569	21.6793	24.2362	28.3728	Sub-humid	CLAY	1	9.08217	7.603	26.7749	774.677	24.292	28.396	1.56333	8.05	18.7713	-0.232667
419	ID_6954710	Lens nigricans (M. Bieb.) Godr.	No	No	Yes	167	Yes	No	Lentil	UKR	Ukraine	Demerdzhi mntn, road to top	44.75	34.4	167	GBR003	444792	NA	WGS84	NA	19760708	NA	NA	NA	NA	NA	NA	NA	27	29.0058	Sub-humid	38.8937	24.7372	22.9465	24.0439	27.6553	Sub-humid	CLAY	1	10.7545	7.93633	28.3765	751.725	26.152	27.968	3.72133	9.118	20.314	2.05733
420	ID_6954561	Lens nigricans (M. Bieb.) Godr.	No	No	No	149	Yes	No	Lentil	UKR	Ukraine	Crimea, gorodskoi okrug Sudak	44.8209	34.7749	149	http://grbio.org/institution/moscow-state-university	MW0616340-2	NA	WGS84	NA	19880504	NA	NA	NA	NA	NA	NA	NA	27	22.7454	Sub-humid	30.0792	19.7962	18.8088	19.7628	22.1117	Sub-humid	OTHER	0	12.3342	8.39833	28.5852	780.209	28.46	29.38	5.045	6.27167	22.315	3.4
421	ID_6954560	Lens nigricans (M. Bieb.) Godr.	No	No	No	157	Yes	No	Lentil	UKR	Ukraine	Crimea, gorodskoi okrug Sudak	44.8239	34.7928	157	http://grbio.org/institution/moscow-state-university	MW0616340-1	NA	WGS84	NA	19880427	NA	NA	NA	NA	NA	NA	NA	27	22.7454	Sub-humid	30.0792	19.7962	18.8088	19.7628	22.1117	Sub-humid	OTHER	0	12.3342	8.39833	28.5852	780.209	28.46	29.38	5.045	6.27167	22.315	3.4
422	ID_6954601	Lens nigricans (M. Bieb.) Godr.	No	No	No	172	Yes	No	Lentil	UKR	Ukraine	Crimea, gorodskoi okrug Sudak	44.8449	34.8029	172	http://grbio.org/institution/moscow-state-university	MW0616323-3	NA	WGS84	NA	19860614	NA	NA	NA	NA	NA	NA	NA	27	22.7454	Sub-humid	30.0792	19.7962	18.8088	19.7628	22.1117	Sub-humid	OTHER	0	12.3342	8.39833	28.5852	780.209	28.46	29.38	5.045	6.27167	22.315	3.4
423	ID_6954602	Lens nigricans (M. Bieb.) Godr.	No	No	No	195	Yes	No	Lentil	UKR	Ukraine	Crimea, gorodskoi okrug Sudak	44.8494	34.8606	195	http://grbio.org/institution/moscow-state-university	MW0616323-2	NA	WGS84	NA	19860610	NA	NA	NA	NA	NA	NA	NA	27	24.8857	Sub-humid	34.6576	22.4288	20.4712	20.8788	24.6091	Sub-humid	CLAY	1	11.2973	7.97267	27.4806	776.267	27.004	29.012	4.01533	5.29933	21.1733	2.312
424	ID_6954558	Lens nigricans (M. Bieb.) Godr.	No	No	No	195	Yes	No	Lentil	UKR	Ukraine	Crimea, gorodskoi okrug Sudak	44.855	34.8628	195	http://grbio.org/institution/moscow-state-university	MW0616333-1	NA	WGS84	NA	19880430	NA	NA	NA	NA	NA	NA	NA	27	24.8857	Sub-humid	34.6576	22.4288	20.4712	20.8788	24.6091	Sub-humid	CLAY	1	11.2973	7.97267	27.4806	776.267	27.004	29.012	4.01533	5.29933	21.1733	2.312
425	ID_6954567	Lens nigricans (M. Bieb.) Godr.	No	No	No	198	Yes	No	Lentil	UKR	Ukraine	Crimea, gorodskoi okrug Sudak	44.9274	34.904	198	http://grbio.org/institution/moscow-state-university	MW0616333-2	NA	WGS84	NA	19880513	NA	NA	NA	NA	NA	NA	NA	27	25.5796	Sub-humid	35.8079	23.4809	21.3647	21.3062	25.4899	Sub-humid	CLAY	1	10.7978	7.77833	27.0984	769.484	26.124	28.704	3.56267	4.87	20.5393	1.84133
426	ID_6954463	Lens nigricans (M. Bieb.) Godr.	No	No	No	71	No	No	Lentil	ESP	Spain	Fuentidue province of Segovia	41.4333	-3.96667	71	ITA406	1406313	NC052183	WGS84	NA	19960613	NA	NA	NA	NA	NA	NA	NA	24	20.1933	Sub-humid	18.3228	26.3158	26.8893	16.1855	21.9283	Sub-humid	OTHER	0	11.2447	11.3447	38.249	661.795	28.508	29.66	7.35867	19.718	19.8093	3.70067
427	ID_6954709	Lens nigricans (M. Bieb.) Godr.	No	No	No	210	Yes	No	Lentil	UKR	Ukraine	Crimea, gorodskoi okrug Sudak	44.8572	34.9422	210	http://grbio.org/institution/moscow-state-university	MW0616325-1	NA	WGS84	NA	19760609	NA	NA	NA	NA	NA	NA	NA	27	22.8996	Sub-humid	31.5925	20.5151	18.3923	19.4556	22.4889	Sub-humid	CLAY	1	12.0091	8.08106	27.3471	790.729	27.9909	29.55	4.58636	5.90682	22.0803	2.85833
428	ID_6954705	Lens nigricans (M. Bieb.) Godr.	No	No	No	210	Yes	No	Lentil	UKR	Ukraine	Crimea, gorodskoi okrug Sudak	44.8443	34.9428	210	http://grbio.org/institution/moscow-state-university	MW0616326	NA	WGS84	NA	19770510	NA	NA	NA	NA	NA	NA	NA	NA	Not calculated	Not calculated	Not calculated	Not calculated	Not calculated	Not calculated	Not calculated	Not calculated	Not calculated	Not calculated	NA	NA	NA	NA	NA	NA	NA	NA	NA	NA
429	ID_6954755	Lens nigricans (M. Bieb.) Godr.	No	No	No	203	Yes	No	Lentil	UKR	Ukraine	Perchem mntn, southern slopes	44.8667	34.9667	203	GBR003	444791	NA	WGS84	NA	19620529	NA	NA	NA	NA	NA	NA	NA	27	22.8996	Sub-humid	31.5925	20.5151	18.3923	19.4556	22.4889	Sub-humid	CLAY	1	12.0091	8.08106	27.3471	790.729	27.9909	29.55	4.58636	5.90682	22.0803	2.85833
430	ID_6954576	Lens nigricans (M. Bieb.) Godr.	No	No	No	212	Yes	No	Lentil	UKR	Ukraine	Crimea, gorodskoi okrug Sudak	44.9503	35.1234	212	http://grbio.org/institution/moscow-state-university	MW0616321	NA	WGS84	NA	19870530	NA	NA	NA	NA	NA	NA	NA	27	23.7089	Sub-humid	34.2075	21.7085	19.3143	19.5732	23.7009	Sub-humid	CLAY	1	11.1735	7.61233	26.2603	789.722	26.664	28.988	3.70733	5.14133	21.168	1.94133
431	ID_6954578	Lens nigricans (M. Bieb.) Godr.	No	No	No	192	Yes	No	Lentil	UKR	Ukraine	Crimea, gorodskoi okrug Sudak	44.9038	35.1294	192	http://grbio.org/institution/moscow-state-university	MW0616318	NA	WGS84	NA	19870526	NA	NA	NA	NA	NA	NA	NA	27	24.2548	Sub-humid	35.0178	21.8017	19.3587	20.4047	24.1457	Sub-humid	CLAY	1	11.2329	7.52083	26.1776	785.49	26.71	28.73	3.86833	5.16167	21.2042	2.1175
432	ID_6954595	Lens nigricans (M. Bieb.) Godr.	No	No	No	208	Yes	No	Lentil	UKR	Ukraine	Echkidag mntn	44.9167	35.1333	208	GBR003	444786	NA	WGS84	NA	19870710	NA	NA	NA	NA	NA	NA	NA	27	24.2548	Sub-humid	35.0178	21.8017	19.3587	20.4047	24.1457	Sub-humid	CLAY	1	11.2329	7.52083	26.1776	785.49	26.71	28.73	3.86833	5.16167	21.2042	2.1175
433	ID_6954547	Lens nigricans (M. Bieb.) Godr.	No	No	No	208	Yes	No	Lentil	UKR	Ukraine	Crimea, gorodskoi okrug Sudak	44.9269	35.15	208	http://grbio.org/institution/moscow-state-university	MW0616333-3	NA	WGS84	NA	19900520	NA	NA	NA	NA	NA	NA	NA	27	22.1221	Sub-humid	31.8677	19.3171	17.3728	18.649	21.8017	Sub-humid	CLAY	1	11.9238	7.52381	25.9442	795.952	27.5857	29	22.0286	5.75952	22.0286	2.67381
434	ID_6954760	Lens nigricans (M. Bieb.) Godr.	No	No	No	207	Yes	No	Lentil	UKR	Ukraine	Crimea, gorodskoi okrug Feodosiya	44.9249	35.2093	207	http://grbio.org/institution/moscow-state-university	MW0616324	NA	WGS84	NA	19580424	NA	NA	NA	NA	NA	NA	NA	27	22.2699	Sub-humid	33.1034	20.0491	17.9528	18.3389	22.3611	Sub-humid	OTHER	0	11.7333	7.34167	25.4919	796.46	27.3	28.8	4.28333	5.56667	21.8333	2.46667
435	ID_6954759	Lens nigricans (M. Bieb.) Godr.	No	No	No	207	Yes	No	Lentil	UKR	Ukraine	Crimea, gorodskoi okrug Feodosiya	44.9328	35.2144	207	http://grbio.org/institution/moscow-state-university	MW0616337	NA	WGS84	NA	19580416	NA	NA	NA	NA	NA	NA	NA	27	23.7878	Sub-humid	35.3427	21.8228	19.3224	19.5475	24.0088	Sub-humid	CLAY	1	11.1453	7.39479	25.6208	794.543	26.7375	28.8625	3.69167	5.01528	21.2125	1.89306
436	ID_6954699	Lens nigricans (M. Bieb.) Godr.	No	No	No	207	Yes	No	Lentil	UKR	Ukraine	Crimea, gorodskoi okrug Feodosiya	44.9494	35.2366	207	http://grbio.org/institution/moscow-state-university	MW0616327	NA	WGS84	NA	19780514	NA	NA	NA	NA	NA	NA	NA	0	Not calculated	Not calculated	Not calculated	Not calculated	Not calculated	Not calculated	Not calculated	Not calculated	OTHER	0	NA	NA	NA	NA	NA	NA	NA	NA	NA	NA
437	ID_6954394	Lens nigricans (M. Bieb.) Godr.	No	No	No	101	No	No	Lentil	ESP	Spain	Brieva, province of Segovia	41.0328	-4.07111	101	ITA406	1372586	NC080040	WGS84	NA	20010612	NA	NA	NA	NA	NA	NA	NA	25	23.199	Sub-humid	23.2502	31.1045	32.2523	17.2236	25.9577	Sub-humid	OTHER	0	10.863	10.428	36.098	677.859	27.604	28.888	6.88267	19.552	19.6453	3.10133
438	ID_6954696	Lens nigricans (M. Bieb.) Godr.	No	No	No	207	Yes	No	Lentil	UKR	Ukraine	Crimea, gorodskoi okrug Feodosiya	44.9513	35.2439	207	http://grbio.org/institution/moscow-state-university	MW0616328	NA	WGS84	NA	19780514	NA	NA	NA	NA	NA	NA	NA	0	Not calculated	Not calculated	Not calculated	Not calculated	Not calculated	Not calculated	Not calculated	Not calculated	OTHER	0	NA	NA	NA	NA	NA	NA	NA	NA	NA	NA
439	ID_6954032	Lens nigricans (M. Bieb.) Godr.	No	No	No	244	Yes	No	Lentil	RUS	Russia	Krasnodar Krai, Anapskii raion	44.7589	37.4494	244	http://grbio.org/institution/moscow-state-university	MW0638381	NA	WGS84	NA	20130531	NA	NA	NA	NA	NA	NA	NA	27	31.7401	Humid	40.8872	29.0342	23.8095	23.0479	29.1947	Sub-humid	CLAY	1	11.361	7.062	25.8643	737.244	25.692	27.304	4.33267	20.234	20.68	2.692
440	ID_6953999	Lens nigricans (M. Bieb.) Godr.	No	No	No	202	Yes	No	Lentil	RUS	Russia	Krasnodar Krai, t.p.g. Novorossiisk	44.7037	37.4744	202	http://grbio.org/institution/moscow-state-university	MW1004699	NA	WGS84	NA	20170604	NA	NA	NA	NA	NA	NA	NA	27	30.4404	Humid	38.6598	27.8261	22.4026	21.8407	27.6823	Sub-humid	OTHER	0	11.9117	6.97	25.5686	733.298	26.18	27.26	4.94333	20.78	21.1967	3.31667
441	ID_6954568	Lens nigricans (M. Bieb.) Godr.	No	No	No	198	Yes	No	Lentil	TUR	Turkey	Gaziantep, Yavuzeli, 12 km North east of Yanuzeli on road to Araban	37.4	37.5833	198	NA	15172	5158	WGS84	600	1988MMDD	NA	NA	NA	NA	NA	NA	Among rocks and roadside	2	19.6617	Semi-arid	42.3226	24.8619	13.2672	2.37745	20.7073	Sub-humid	CLAY	1	16.4473	13.04	34.8626	918.641	37.004	37.404	5.31733	27.56	27.7713	5.31733
442	ID_6954570	Lens nigricans (M. Bieb.) Godr.	No	No	No	151	Yes	No	Lentil	TUR	Turkey	Urfa, Ezgil, 46 km West of Urfa on road to Birecik	37.05	38.4	151	NA	15413	5400	WGS84	450	1988MMDD	NA	NA	NA	NA	NA	NA	Amongst bushes	2	14.6509	Semi-arid	34.3489	19.1918	10.2662	1.28356	16.2726	Semi-arid	CLAY	1	17.9163	14.5453	36.6751	949.012	40.16	39.66	6.55933	29.342	29.7333	6.55933
443	ID_6954571	Lens nigricans (M. Bieb.) Godr.	No	No	No	150	Yes	No	Lentil	TUR	Turkey	Urfa, Onbirnisan, 36 km West of Urfa on road to Gaziantep	37.0167	38.4333	150	NA	15391	5378	WGS84	400	1988MMDD	NA	NA	NA	NA	NA	NA	Roadside and among rocks	2	14.6509	Semi-arid	34.3489	19.1918	10.2662	1.28356	16.2726	Semi-arid	CLAY	1	17.9163	14.5453	36.6751	949.012	40.16	39.66	6.55933	29.342	29.7333	6.55933
444	ID_6954035	Lens nigricans (M. Bieb.) Godr.	No	No	No	206	Yes	No	Lentil	FRA	France	VANS (LES)	44.3776	4.19239	206	NA	4706415	NA	WGS84	NA	20130605	NA	NA	NA	NA	NA	NA	null	24	34.1072	Humid	32.2989	38.2883	34.3745	22.1675	31.7823	Humid	OTHER	0	13.045	9.79467	35.617	639.779	28.588	27.5	13.448	21.2347	21.2347	5.58
445	ID_6954181	Lens nigricans (M. Bieb.) Godr.	No	No	No	175	Yes	No	Lentil	FRA	France	LABLACHERE	44.4676	4.19429	175	NA	3100681	NA	WGS84	NA	20090104	NA	NA	NA	NA	NA	NA	null	24	34.7446	Humid	32.8538	39.5038	36.2192	23.2751	32.963	Humid	OTHER	0	12.7373	9.826	35.8508	636.278	28.248	27.408	13.1287	20.896	20.896	5.33667
446	ID_6954355	Lens nigricans (M. Bieb.) Godr.	No	No	No	196	Yes	No	Lentil	FRA	France	NA	44.1062	4.31163	196	NA	NA	NA	WGS84	NA	20041231	NA	NA	NA	NA	NA	NA	NA	24	36.9522	Humid	35.6218	41.9781	35.4633	21.6817	33.6862	Humid	OTHER	0	12.7862	9.39233	35.0199	627.422	27.952	26.82	13.2627	20.846	20.846	5.564
447	ID_6954640	Lens nigricans (M. Bieb.) Godr.	No	No	No	184	Yes	No	Lentil	FRA	France	SAMPZON	44.3762	4.31788	184	NA	799083	NA	WGS84	NA	19820605	NA	NA	NA	NA	NA	NA	null	24	36.5546	Humid	34.7416	41.1272	36.7075	23.6973	34.0684	Humid	OTHER	0	12.7878	9.569	35.3465	632.787	28.144	27.072	13.2293	20.886	20.886	5.42333
448	ID_6954548	Lens nigricans (M. Bieb.) Godr.	No	No	No	103	No	No	Lentil	ESP	Spain	Monte de Casillas, Santa Maria del Tietar, province of Avila	40.3167	-4.55	103	ITA406	1457078	NC037962	WGS84	NA	19900614	NA	NA	NA	NA	NA	NA	NA	22	17.1403	Semi-arid	16.4366	25.2961	22.4109	13.9712	19.5287	Semi-arid	OTHER	0	12.4033	9.44067	34.857	633.363	27.804	27.084	8.77867	20.6227	20.6707	5.32333
449	ID_6954101	Lens nigricans (M. Bieb.) Godr.	No	No	No	204	Yes	No	Lentil	FRA	France	LABEAUME	44.4662	4.31998	204	NA	4739620	NA	WGS84	NA	20121005	NA	NA	NA	NA	NA	NA	null	24	35.048	Humid	33.4244	39.2523	36.0937	23.3543	33.0312	Humid	OTHER	0	13.1112	9.583	35.2575	639.116	28.56	27.18	13.4993	21.2867	21.2867	5.648
450	ID_6954141	Lens nigricans (M. Bieb.) Godr.	No	No	No	192	Yes	No	Lentil	FRA	France	BALAZUC	44.5562	4.32209	192	NA	3501605	NA	WGS84	NA	20100405	NA	NA	NA	NA	NA	NA	null	24	37.0684	Humid	35.4021	42.4995	39.5308	25.6195	35.763	Humid	OTHER	0	12.445	9.71133	35.604	636.775	28.028	27.276	12.822	20.618	20.618	5.07
451	ID_6954249	Lens nigricans (M. Bieb.) Godr.	No	No	No	204	Yes	No	Lentil	FRA	France	Lanas [INSEE:07131]	44.5335	4.38083	204	NA	51629	NA	WGS84	NA	20070515	NA	NA	NA	NA	NA	NA	NA	24	36.4867	Humid	34.645	42.1492	37.4881	24.8619	34.7861	Humid	OTHER	0	12.8028	9.67033	35.4588	638.876	28.348	27.272	13.1893	20.9793	20.9793	5.35333
452	ID_6954356	Lens nigricans (M. Bieb.) Godr.	No	No	No	221	Yes	No	Lentil	FRA	France	NA	44.1946	4.4388	221	NA	NA	NA	WGS84	NA	20041231	NA	NA	NA	NA	NA	NA	NA	24	36.1967	Humid	35.2793	41.3639	35.5694	21.6474	33.465	Humid	OTHER	0	13.2342	9.46233	34.9576	635.261	28.46	27.068	13.6867	21.364	21.364	5.836
453	ID_6954122	Lens nigricans (M. Bieb.) Godr.	No	No	No	214	Yes	No	Lentil	FRA	France	ORGNAC-L'AVEN	44.2846	4.44108	214	NA	3703284	NA	WGS84	NA	20110405	NA	NA	NA	NA	NA	NA	null	24	38.5995	Humid	38.1137	44.0587	38.1194	23.6188	35.9777	Humid	OTHER	0	12.7723	9.58067	35.2023	637.739	28.16	27.216	13.2207	20.9393	20.9393	5.35133
454	ID_6954111	Lens nigricans (M. Bieb.) Godr.	No	No	No	202	Yes	No	Lentil	FRA	France	VALLON-PONT-D'ARC	44.3746	4.44337	202	NA	3703882	NA	WGS84	NA	20110305	NA	NA	NA	NA	NA	NA	null	24	38.8529	Humid	38.5957	44.5688	39.3915	24.2509	36.7017	Humid	OTHER	0	12.5723	9.16333	34.3453	633.747	27.744	26.68	13.0433	20.6827	20.6827	5.20667
455	ID_6954187	Lens nigricans (M. Bieb.) Godr.	No	No	No	220	Yes	No	Lentil	FRA	France	ROCHECOLOMBE	44.4646	4.44567	220	NA	3704459	NA	WGS84	NA	20090306	NA	NA	NA	NA	NA	NA	null	24	42.3075	Humid	42.5143	48.4261	43.2621	27.614	40.4541	Humid	OTHER	0	11.7692	9.05833	34.3379	628.927	26.88	26.38	12.2373	19.838	19.838	4.51467
456	ID_6954183	Lens nigricans (M. Bieb.) Godr.	No	No	No	203	Yes	No	Lentil	FRA	France	ROCHECOLOMBE	44.5546	4.44797	203	NA	3373704	NA	WGS84	NA	20090205	NA	NA	NA	NA	NA	NA	null	24	39.4493	Humid	38.1663	45.543	41.0496	26.9474	37.9266	Humid	OTHER	0	12.3578	9.713	35.4748	640.777	28.028	27.38	12.752	20.566	20.566	4.904
457	ID_6954256	Lens nigricans (M. Bieb.) Godr.	No	No	No	202	Yes	No	Lentil	FRA	France	Rochecolombe [INSEE:07190]	44.5173	4.45131	202	NA	51132	NA	WGS84	NA	20070513	NA	NA	NA	NA	NA	NA	NA	24	40.2225	Humid	39.8759	45.9364	41.9171	27.157	38.7216	Humid	OTHER	0	12.2015	9.45167	35.1102	634.131	27.572	26.92	12.6307	20.3207	20.3207	4.83667
458	ID_6954166	Lens nigricans (M. Bieb.) Godr.	No	No	No	220	Yes	No	Lentil	FRA	France	BIDON	44.3729	4.56885	220	NA	3721265	NA	WGS84	NA	20100706	NA	NA	NA	NA	NA	NA	null	24	38.3808	Humid	38.8865	43.3396	38.4315	24.062	36.1799	Humid	OTHER	0	13.0323	9.724	35.0238	652.177	28.792	27.764	13.4387	21.3767	21.3767	5.39333
459	GE_222487	Lens nigricans (M. Bieb.) Godr.	No	No	No	203	Yes	No	Lentil	FRA	France	Provenza Alpes Cote d'Azur, Vaucluse, Fontaine de Vaucluse	43.9167	5.13333	203	ESP004	2	NC077082	WGS84	NA	1987----	100	NA	NA	NA	NA	ESP004	NA	21	32.1962	Humid	33.6868	37.3175	31.2217	18.4001	30.1565	Humid	OTHER	0	13.6363	11.028	36.6866	681.149	30.284	30.06	14.0513	22.33	22.33	5.51533
460	ID_6954701	Lens nigricans (M. Bieb.) Godr.	No	No	No	201	Yes	No	Lentil	FRA	France	LARNAS	44.4629	4.57134	201	NA	798434	NA	WGS84	NA	19780705	NA	NA	NA	NA	NA	NA	null	24	40.1643	Humid	39.8519	45	40.6763	25.8441	37.8431	Humid	OTHER	0	12.5573	9.37933	34.4828	644.827	28.088	27.2	12.974	20.804	20.804	5.03067
461	ID_6954182	Lens nigricans (M. Bieb.) Godr.	No	No	No	207	Yes	No	Lentil	FRA	France	CLANSAYES	44.369	4.81978	207	NA	3743453	NA	WGS84	NA	20090205	NA	NA	NA	NA	NA	NA	null	24	37.3541	Humid	37.649	41.1184	37.1389	23.4997	34.8515	Humid	OTHER	0	13.3442	10.3503	35.5437	675.081	29.776	29.12	13.6993	21.958	21.958	5.32933
462	ID_6954140	Lens nigricans (M. Bieb.) Godr.	No	No	No	205	Yes	No	Lentil	FRA	France	REAUVILLE	44.459	4.82268	205	NA	3743454	NA	WGS84	NA	20100305	NA	NA	NA	NA	NA	NA	null	24	39.7863	Humid	40.0258	44.7001	40	24.9591	37.4213	Humid	OTHER	0	12.7717	10.0307	35.2151	664.873	28.888	28.484	13.178	21.246	21.246	4.91133
463	ID_6954105	Lens nigricans (M. Bieb.) Godr.	No	No	No	164	Yes	No	Lentil	FRA	France	NA	44.639	4.8285	164	NA	NA	NA	WGS84	NA	20121231	NA	NA	NA	NA	NA	NA	NA	24	43.5601	Humid	45.0512	49.1705	44.6224	29.462	42.0765	Humid	OTHER	0	11.786	9.50467	34.6229	652.442	27.42	27.452	12.204	20.098	20.098	4.15267
464	ID_6954120	Lens nigricans (M. Bieb.) Godr.	No	No	No	130	Yes	No	Lentil	FRA	France	NA	44.4568	4.94833	130	NA	NA	NA	WGS84	NA	20110429	NA	NA	NA	NA	NA	NA	NA	24	39.7267	Humid	40.9534	45.2916	40.2747	25.5786	38.0246	Humid	OTHER	0	12.7555	10.609	36.1588	675.319	29.368	29.34	13.0987	21.3873	21.3873	4.77467
465	ID_6954691	Lens nigricans (M. Bieb.) Godr.	No	No	No	122	Yes	No	Lentil	FRA	France	ROBION	43.8247	5.05112	122	NA	1854802	NA	WGS84	NA	19780101	NA	NA	NA	NA	NA	NA	null	21	29.4976	Sub-humid	31.1067	33.9013	28.1731	16.4604	27.4104	Sub-humid	OTHER	0	14.3748	10.647	36.0671	676.387	30.6	29.52	14.794	22.9813	22.9813	6.278
466	ID_6954693	Lens nigricans (M. Bieb.) Godr.	No	No	No	106	Yes	No	Lentil	FRA	France	ROQUE-SUR-PERNES (LA)	44.0046	5.0576	106	NA	1854803	NA	WGS84	NA	19780101	NA	NA	NA	NA	NA	NA	null	21	31.525	Humid	32.8201	35.6581	30.0619	18.365	29.2263	Sub-humid	OTHER	0	14.1078	11.2083	36.6429	693.333	30.944	30.588	14.496	22.92	22.92	5.75267
467	ID_6954150	Lens nigricans (M. Bieb.) Godr.	No	No	No	217	Yes	No	Lentil	FRA	France	Suzette [INSEE:84130], Massif du Saint Amand	44.1791	5.05823	217	NA	896267	NA	WGS84	NA	20100516	NA	NA	NA	NA	NA	NA	NA	24	40.3336	Humid	42.6926	45.6496	39.9807	24.948	38.3177	Humid	OTHER	0	12.1652	10.3743	36.002	665.122	28.38	28.816	12.5927	20.682	20.682	4.34867
468	ID_6954113	Lens nigricans (M. Bieb.) Godr.	No	No	No	217	Yes	No	Lentil	FRA	France	SUZETTE	44.1846	5.06412	217	NA	2028525	NA	WGS84	NA	20110405	NA	NA	NA	NA	NA	NA	null	24	40.3336	Humid	42.6926	45.6496	39.9807	24.948	38.3177	Humid	OTHER	0	12.1652	10.3743	36.002	665.122	28.38	28.816	12.5927	20.682	20.682	4.34867
469	ID_6954405	Lens nigricans (M. Bieb.) Godr.	No	No	No	116	Yes	No	Lentil	ESP	Spain	El Zahurdon, en camino rural despues de la Fuente de la Sar Gavilanes, province of Avila	40.2756	-4.87667	116	ITA406	1399202	NC080021	WGS84	NA	20000622	NA	NA	NA	NA	NA	NA	ESP100	22	16.7416	Semi-arid	16.9314	23.0814	21.6004	13.1886	18.7005	Semi-arid	OTHER	0	13.2355	10.229	36.9652	625.555	29.072	27.672	9.63933	21.344	21.3647	6.236
470	ID_6954453	Lens nigricans (M. Bieb.) Godr.	No	No	No	116	Yes	No	Lentil	FRA	France	NA	44.3646	5.07068	116	NA	NA	NA	WGS84	NA	19960511	NA	NA	NA	NA	NA	NA	NA	24	39.2861	Humid	41.3205	45.403	39.8874	25.1657	37.9441	Humid	OTHER	0	12.6543	10.9467	36.7239	679.19	29.384	29.808	13.0187	21.326	21.326	4.60267
471	ID_6954021	Lens nigricans (M. Bieb.) Godr.	No	No	No	160	Yes	No	Lentil	FRA	France	NA	44.4545	5.07397	160	NA	NA	NA	WGS84	NA	20130417	NA	NA	NA	NA	NA	NA	NA	24	53.9546	Humid	59.9684	62.2435	54.8913	35.3927	53.124	Humid	OTHER	0	9.75733	9.41267	35.1324	629.622	25.084	26.792	10.314	17.8567	17.8567	2.58333
472	ID_6954049	Lens nigricans (M. Bieb.) Godr.	No	No	No	120	Yes	No	Lentil	FRA	France	Lamanon [INSEE:13049]	43.7036	5.08177	120	NA	744337	NA	WGS84	NA	20120428	NA	NA	NA	NA	NA	NA	NA	21	29.544	Sub-humid	31.6109	35.269	28.268	15.6454	27.6983	Sub-humid	OTHER	0	14.0997	10.144	35.8293	654.093	29.796	28.312	14.5707	22.4587	22.4587	6.39533
473	ID_6954546	Lens nigricans (M. Bieb.) Godr.	No	No	No	161	Yes	No	Lentil	FRA	France	CHEVAL-BLANC	43.8223	5.17537	161	NA	1861415	NA	WGS84	NA	19900101	NA	NA	NA	NA	NA	NA	null	24	35.9494	Humid	38.6323	42.2128	34.4718	20.2703	33.8968	Humid	OTHER	0	12.5317	9.892	35.3286	650.982	28.284	28	13.046	20.8787	20.8787	4.92667
474	ID_6954177	Lens nigricans (M. Bieb.) Godr.	No	No	No	104	No	No	Lentil	FRA	France	GORDES	43.9123	5.1788	104	NA	2028430	NA	WGS84	NA	20101205	NA	NA	NA	NA	NA	NA	null	24	32.1928	Humid	33.7993	37.4187	30.8483	18.0676	30.0335	Humid	OTHER	0	13.5767	11.1593	37.0004	681.067	30.288	30.16	13.9933	22.2713	22.2713	5.47
475	ID_6954656	Lens nigricans (M. Bieb.) Godr.	No	No	No	145	Yes	No	Lentil	FRA	France	VENASQUE	44.0022	5.18224	145	NA	1895007	NA	WGS84	NA	19800405	NA	NA	NA	NA	NA	NA	null	24	38.3322	Humid	40.127	44.6621	37.3484	22.9997	36.2843	Humid	OTHER	0	12.1485	10.397	36.2619	656.716	28.24	28.672	12.658	20.5547	20.5547	4.44867
476	ID_6954063	Lens nigricans (M. Bieb.) Godr.	No	No	No	211	Yes	No	Lentil	FRA	France	NA	44.1822	5.18915	211	NA	NA	NA	WGS84	NA	20120530	NA	NA	NA	NA	NA	NA	NA	24	43.5705	Humid	48.3756	49.8155	44.5371	27.5624	42.5727	Humid	OTHER	0	11.3677	10.28	36.0651	656.657	27.528	28.504	11.844	19.7907	19.7907	3.71
477	ID_6954052	Lens nigricans (M. Bieb.) Godr.	No	No	No	187	Yes	No	Lentil	FRA	France	NA	44.2722	5.19263	187	NA	NA	NA	WGS84	NA	20120530	NA	NA	NA	NA	NA	NA	NA	24	40.9776	Humid	45.2571	47.4121	41.8559	26.4706	40.2489	Humid	OTHER	0	11.9388	10.7697	36.8118	664.925	28.42	29.256	12.38	20.4453	20.4453	4.12867
478	ID_6954128	Lens nigricans (M. Bieb.) Godr.	No	No	No	207	Yes	No	Lentil	FRA	France	NA	44.3621	5.19611	207	NA	NA	NA	WGS84	NA	20110508	NA	NA	NA	NA	NA	NA	NA	24	44.4926	Humid	48.433	51.1084	45.698	29.4202	43.6649	Humid	OTHER	0	11.2395	10.499	36.3993	661.116	27.556	28.844	11.688	19.6973	19.6973	3.49867
479	ID_6954033	Lens nigricans (M. Bieb.) Godr.	No	No	No	172	Yes	No	Lentil	FRA	France	NA	44.7221	5.21016	172	NA	NA	NA	WGS84	NA	20130521	NA	NA	NA	NA	NA	NA	NA	24	50.3643	Humid	57.9819	56.5792	53.1804	36.9591	51.1752	Humid	OTHER	0	10.312	9.728	35.109	650.576	26.072	27.708	10.762	18.612	18.612	2.74067
480	ID_6954769	Lens nigricans (M. Bieb.) Godr.	No	No	No	134	Yes	No	Lentil	FRA	France	AIX-EN-PROVENCE	43.46	5.28522	134	NA	1348982	NA	WGS84	NA	19550101	NA	NA	NA	NA	NA	NA	null	21	26.0478	Sub-humid	28.8	32.5797	22.8768	12.6084	24.2162	Sub-humid	OTHER	0	14.455	9.83067	36.4423	623.927	29.6	26.976	15.0287	22.4513	22.4513	7.26867
481	ID_6954765	Lens nigricans (M. Bieb.) Godr.	No	No	No	115	Yes	No	Lentil	FRA	France	LAMBESC	43.6399	5.29239	115	NA	1277091	NA	WGS84	NA	19570101	NA	NA	NA	NA	NA	NA	null	21	29.8036	Sub-humid	31.25	36.874	27.582	16.0363	27.9356	Sub-humid	OTHER	0	13.6213	10.446	37.0058	642.668	29.412	28.228	14.1327	21.8533	21.8533	6.132
482	ID_6954195	Lens nigricans (M. Bieb.) Godr.	No	No	No	164	Yes	No	Lentil	FRA	France	BONNIEUX	43.8198	5.29961	164	NA	2023952	NA	WGS84	NA	20090504	NA	NA	NA	NA	NA	NA	null	24	34.5122	Humid	36.9474	40.7968	33.3492	19.7965	32.7225	Humid	OTHER	0	12.6587	10.3273	36.369	651.308	28.604	28.396	13.1733	21	21	5.038
483	ID_6954167	Lens nigricans (M. Bieb.) Godr.	No	No	No	206	Yes	No	Lentil	FRA	France	LIOUX	43.9997	5.30687	206	NA	2043564	NA	WGS84	NA	20100806	NA	NA	NA	NA	NA	NA	null	24	40.8321	Humid	43.7647	47.7844	41.0684	24.576	39.2984	Humid	OTHER	0	11.5517	10.5633	37.0851	646.321	27.68	28.484	12.0707	19.8647	19.8647	4.08867
484	ID_6954022	Lens nigricans (M. Bieb.) Godr.	No	No	No	130	Yes	No	Lentil	FRA	France	MONIEUX	44.0896	5.31052	130	NA	2048773	NA	WGS84	NA	20130406	NA	NA	NA	NA	NA	NA	null	24	44.4832	Humid	50.0491	51.5267	45.5172	27.5842	43.6693	Humid	OTHER	0	10.8168	10.3063	36.8927	636.368	26.6	27.936	11.398	18.97	18.97	3.446
485	ID_6954129	Lens nigricans (M. Bieb.) Godr.	No	No	No	172	Yes	No	Lentil	FRA	France	BUIS-LES-BARONNIES	44.2696	5.31785	172	NA	4982164	NA	WGS84	NA	20110505	NA	NA	NA	NA	NA	NA	null	24	49.0159	Humid	55.8104	56.0193	50.2645	32.6778	48.693	Humid	OTHER	0	10.2383	10.3673	36.5665	646.848	26.416	28.352	10.764	18.5467	18.5467	2.78
486	ID_6954431	Lens nigricans (M. Bieb.) Godr.	No	No	No	208	Yes	No	Lentil	FRA	France	ARPAVON	44.3596	5.32153	208	NA	1107852	NA	WGS84	NA	19981205	NA	NA	NA	NA	NA	NA	null	24	48.9728	Humid	55.7649	56.0504	50.2881	33.2784	48.8454	Humid	OTHER	0	10.4195	10.781	37.3355	652.206	26.884	28.876	10.8867	18.8047	18.8047	2.90533
487	ID_6954131	Lens nigricans (M. Bieb.) Godr.	No	No	No	201	Yes	No	Lentil	FRA	France	NA	44.4495	5.32522	201	NA	NA	NA	WGS84	NA	20110617	NA	NA	NA	NA	NA	NA	NA	24	46.6712	Humid	52.8376	52.5649	47.6597	32.2059	46.317	Humid	OTHER	0	10.7408	10.6183	36.6503	661.851	27.204	28.972	11.1813	19.208	19.208	3.002
488	ID_6954585	Lens nigricans (M. Bieb.) Godr.	No	No	No	209	Yes	No	Lentil	FRA	France	Vaucluse, Buoux [INSEE:84023]	43.82	5.37558	209	NA	36523	NA	WGS84	NA	19870529	NA	NA	NA	NA	NA	NA	NA	24	39.2895	Humid	42.8973	46.683	37.72	22.9902	37.5726	Humid	OTHER	0	11.6088	10.0137	36.408	633.041	27.232	27.504	12.1973	19.7453	19.7453	4.34133
489	ID_6954213	Lens nigricans (M. Bieb.) Godr.	No	No	No	170	Yes	No	Lentil	FRA	France	BUOUX	43.8171	5.42384	170	NA	2004570	NA	WGS84	NA	20080306	NA	NA	NA	NA	NA	NA	null	24	41.9069	Humid	47.2842	50.2119	40.3518	24.4734	40.5803	Humid	OTHER	0	11.0705	9.79833	36.3116	623.716	26.456	26.984	11.6933	19.0987	19.0987	3.96667
490	GE_222509	Lens nigricans (M. Bieb.) Godr.	No	No	No	200	Yes	No	Lentil	ESP	Spain	Andalucia, Malaga, Igualeja, Junto al parking ubicado a la derecha de la ctra. A-397 Ronda/San Pedro de Alcantara	36.6447	-5.09	200	ESP004	31	NC110737	WGS84	1121	20170428	100	NA	NA	NA	NA	NA	NA	21	37.7342	Humid	72.711	42.0284	25.4854	8.2525	37.1193	Humid	OTHER	0	12.3935	10.8277	38.6096	597.137	28.896	28.044	6.81667	20.1413	20.2667	5.72667
491	ID_6954146	Lens nigricans (M. Bieb.) Godr.	No	No	No	115	Yes	No	Lentil	FRA	France	Cucuron [INSEE:84042]	43.7663	5.42433	115	NA	167714	NA	WGS84	NA	20100520	NA	NA	NA	NA	NA	NA	NA	24	31.7232	Humid	33.9091	38.1808	29.9345	17.8935	29.9795	Sub-humid	OTHER	0	13.1692	10.8563	37.7061	647.183	29.308	28.792	13.666	21.4633	21.4633	5.62133
492	ID_6954409	Lens nigricans (M. Bieb.) Godr.	No	No	No	192	Yes	No	Lentil	FRA	France	LAGARDE-D'APT	43.997	5.43149	192	NA	1879170	NA	WGS84	NA	19990405	NA	NA	NA	NA	NA	NA	null	24	47.3991	Humid	53.7084	55.9378	46.6321	29.3803	46.4147	Humid	OTHER	0	10.2747	10.1307	36.9948	625.277	25.928	27.384	10.8767	18.3433	18.3433	3.202
493	ID_6954017	Lens nigricans (M. Bieb.) Godr.	No	No	No	163	Yes	No	Lentil	FRA	France	NA	44.1769	5.43919	163	NA	NA	NA	WGS84	NA	20140708	NA	NA	NA	NA	NA	NA	NA	24	46.0024	Humid	51.6725	54.3924	47.2028	29.7476	45.7538	Humid	OTHER	0	10.5207	10.5147	37.2016	640.624	26.568	28.264	11.0753	18.7393	18.7393	3.122
494	ID_6954171	Lens nigricans (M. Bieb.) Godr.	No	No	No	167	Yes	No	Lentil	FRA	France	MEVOUILLON	44.2669	5.44306	167	NA	4439069	NA	WGS84	NA	20101106	NA	NA	NA	NA	NA	NA	null	24	49.8159	Humid	56.8979	57.7957	50.5648	34.1014	49.8399	Humid	OTHER	0	9.91333	10.4673	37.0289	642.605	26.008	28.268	10.476	18.1507	18.1507	2.502
495	ID_6954209	Lens nigricans (M. Bieb.) Godr.	No	No	No	128	Yes	No	Lentil	FRA	France	SIMIANE-LA-ROTONDE	43.9042	5.55207	128	NA	3435031	NA	WGS84	NA	20091106	NA	NA	NA	NA	NA	NA	null	24	35.6114	Humid	39.0397	42.9665	34.1741	21.9811	34.5404	Humid	OTHER	0	12.212	11.0953	38.2915	645.896	28.504	28.976	12.746	20.478	20.478	4.69133
496	ID_6954173	Lens nigricans (M. Bieb.) Godr.	No	No	No	155	Yes	No	Lentil	FRA	France	SIMIANE-LA-ROTONDE	43.9941	5.5561	155	NA	4031825	NA	WGS84	NA	20101105	NA	NA	NA	NA	NA	NA	null	24	40.8577	Humid	45.0644	48.6082	39.8773	25.9912	39.8853	Humid	OTHER	0	11.22	11.0033	38.4893	636.417	27.4	28.588	11.7593	19.3953	19.3953	3.892
497	ID_6954186	Lens nigricans (M. Bieb.) Godr.	No	No	No	113	Yes	No	Lentil	FRA	France	REVEST-DU-BION	44.0841	5.56014	113	NA	4050387	NA	WGS84	NA	20090306	NA	NA	NA	NA	NA	NA	null	24	48.0509	Humid	54.4041	56.4896	47.6879	30.6882	47.3174	Humid	OTHER	0	9.958	10.7233	38.194	629.454	25.944	28.076	10.5827	18.03	18.03	2.74467
498	ID_6954041	Lens nigricans (M. Bieb.) Godr.	No	No	No	130	Yes	No	Lentil	FRA	France	NA	44.1741	5.56419	130	NA	NA	NA	WGS84	NA	20130712	NA	NA	NA	NA	NA	NA	NA	15	59.5475	Humid	70.2576	69.2076	59.4001	37.4438	59.0773	Humid	OTHER	0	8.3215	9.70567	36.0484	623.769	23.804	26.924	5.03067	16.328	16.328	1.252
499	ID_6954379	Lens nigricans (M. Bieb.) Godr.	No	No	No	143	Yes	No	Lentil	FRA	France	Alpes-de-Haute-Provence, Simiane la Rotonde [INSEE:04208]	44.0037	5.56806	143	NA	37518	NA	WGS84	NA	20020506	NA	NA	NA	NA	NA	NA	NA	24	37.5558	Humid	41.5993	45.299	36.9139	24.1761	36.9971	Humid	OTHER	0	11.7277	11.1967	38.7643	640.203	28.016	28.884	12.2647	19.9287	19.9287	4.30867
500	ID_6954552	Lens nigricans (M. Bieb.) Godr.	No	No	No	165	Yes	No	Lentil	FRA	France	Alpes-de-Haute-Provence, Oppedette [INSEE:04142]	43.9306	5.59018	165	NA	45881	NA	WGS84	NA	19890509	NA	NA	NA	NA	NA	NA	NA	24	36.7739	Humid	40.5498	43.2432	35.7261	23.622	35.7853	Humid	OTHER	0	11.8633	11.0727	38.4842	640.454	28.084	28.772	12.41	20.0667	20.0667	4.438
501	ID_6954539	Lens nigricans (M. Bieb.) Godr.	No	No	No	131	Yes	No	Lentil	ESP	Spain	Penon de Zaframagon, Olvera, province of Cadiz	36.9667	-5.35	131	ITA406	1473820	NC040092	WGS84	NA	19910522	NA	NA	NA	NA	NA	NA	ESP004	2	25.2905	Sub-humid	36.9632	26.7497	17.9292	5.43408	21.769	Sub-humid	OTHER	0	16.1758	11.475	42.0391	560.363	31.844	27.296	10.8253	23.2607	23.5833	9.86533
502	ID_6954381	Lens nigricans (M. Bieb.) Godr.	No	No	No	146	Yes	No	Lentil	FRA	France	Vaucluse	43.8068	5.59821	146	NA	45955	NA	WGS84	NA	20020604	NA	NA	NA	NA	NA	NA	NA	24	35.074	Humid	38.4788	42.6962	33.3824	21.2435	33.9502	Humid	OTHER	0	12.2387	10.4713	37.6288	629.946	28.012	27.828	12.808	20.3307	20.3307	4.99333
503	ID_6954340	Lens nigricans (M. Bieb.) Godr.	No	No	No	152	Yes	No	Lentil	FRA	France	Alpes-de-Haute-Provence, Alpes-de-Haute-Provence, Redortiers [INSEE:04159]	44.0984	5.61278	152	NA	40959	NA	WGS84	NA	20040523	NA	NA	NA	NA	NA	NA	NA	15	56.3363	Humid	65.7932	66.144	55.6522	36.0494	55.9097	Humid	OTHER	0	8.65583	9.745	36.4381	618.627	24.016	26.744	5.37467	16.588	16.588	1.644
504	ID_6954772	Lens nigricans (M. Bieb.) Godr.	No	No	No	158	Yes	No	Lentil	FRA	France	PLAN-D'AUPS-SAINTE-BAUME	43.3616	5.65139	158	NA	1483322	NA	WGS84	NA	19520101	NA	NA	NA	NA	NA	NA	null	21	32.5877	Humid	36.0892	41.0718	27.4959	16.237	30.2235	Humid	OTHER	0	12.7387	9.00267	36.1205	583.44	26.904	24.924	9.74467	20.2347	20.2347	6.154
505	ID_6954133	Lens nigricans (M. Bieb.) Godr.	No	No	No	184	Yes	No	Lentil	FRA	France	RIANS	43.5415	5.6597	184	NA	1786875	NA	WGS84	NA	20111206	NA	NA	NA	NA	NA	NA	null	21	30.6177	Humid	32.4496	38.5852	27.0955	16.1826	28.5782	Sub-humid	OTHER	0	13.2218	10.1503	37.8461	606.903	28.336	26.82	13.858	21.0113	21.0113	6.26867
506	ID_6954296	Lens nigricans (M. Bieb.) Godr.	No	No	No	142	Yes	No	Lentil	FRA	France	JOUQUES	43.6314	5.66387	142	NA	1349706	NA	WGS84	NA	20060506	NA	NA	NA	NA	NA	NA	null	21	30.5127	Humid	32.0444	38.6144	27.5709	16.5929	28.7057	Sub-humid	OTHER	0	13.0723	10.318	37.6459	620.352	28.492	27.408	13.6907	21.006	21.006	5.89467
507	ID_6954470	Lens nigricans (M. Bieb.) Godr.	No	No	No	102	No	No	Lentil	FRA	France	MIRABEAU	43.7213	5.66806	102	NA	1858737	NA	WGS84	NA	19950101	NA	NA	NA	NA	NA	NA	null	21	31.0008	Humid	33.9091	38.4326	28.3867	17.7125	29.6102	Sub-humid	OTHER	0	13.0962	10.8003	38.126	634.043	29.032	28.328	13.6453	21.2193	21.2193	5.742
508	ID_6954323	Lens nigricans (M. Bieb.) Godr.	No	No	No	121	Yes	No	Lentil	FRA	France	REILLANNE	43.9012	5.67647	121	NA	2743717	NA	WGS84	NA	20061105	NA	NA	NA	NA	NA	NA	null	24	35.7678	Humid	39.429	43.5128	34.6535	22.6948	35.0725	Humid	OTHER	0	12.003	11.14	38.7074	638.599	28.228	28.78	12.5447	20.1873	20.1873	4.60733
509	ID_6954273	Lens nigricans (M. Bieb.) Godr.	No	No	No	201	Yes	No	Lentil	FRA	France	BANON	43.9911	5.68069	201	NA	2752603	NA	WGS84	NA	20071205	NA	NA	NA	NA	NA	NA	null	24	38.5233	Humid	42.8672	46.0594	37.9555	25.3681	38.0625	Humid	OTHER	0	11.4675	11.213	39.0207	635.861	27.692	28.736	12.0173	19.6147	19.6147	4.12933
510	ID_6954047	Lens nigricans (M. Bieb.) Godr.	No	No	No	114	Yes	No	Lentil	FRA	France	SAUMANE	44.0811	5.68493	114	NA	4472994	NA	WGS84	NA	20120106	NA	NA	NA	NA	NA	NA	null	24	43.9279	Humid	49.1559	51.8695	43.8535	29.5768	43.6139	Humid	OTHER	0	10.5337	10.9193	38.776	627.027	26.5	28.16	11.1087	18.5773	18.5773	3.34067
511	ID_6954215	Lens nigricans (M. Bieb.) Godr.	No	No	No	166	Yes	No	Lentil	FRA	France	OMERGUES (LES)	44.1711	5.68918	166	NA	2993638	NA	WGS84	NA	20080305	NA	NA	NA	NA	NA	NA	null	24	54.9209	Humid	64.0629	63.7989	53.8785	36.1917	54.483	Humid	OTHER	0	8.79067	9.66867	36.0395	623.709	24.132	26.828	5.42067	16.7787	16.7787	1.67733
512	ID_6954130	Lens nigricans (M. Bieb.) Godr.	No	No	No	155	Yes	No	Lentil	FRA	France	SAINTE-COLOMBE	44.261	5.69344	155	NA	4087127	NA	WGS84	NA	20110606	NA	NA	NA	NA	NA	NA	null	24	54.4944	Humid	62.8667	61.7668	53.9671	36.8872	53.872	Humid	OTHER	0	8.86433	9.904	36.2997	631.642	24.464	27.284	5.39467	16.944	16.944	1.62867
513	ID_6954596	Lens nigricans (M. Bieb.) Godr.	No	No	No	140	Yes	No	Lentil	FRA	France	ORPIERRE	44.351	5.69772	140	NA	655665	NA	WGS84	NA	19860101	NA	NA	NA	NA	NA	NA	null	24	43.5067	Humid	48.4344	47.6291	43.3959	32.4733	42.9832	Humid	OTHER	0	10.6635	11.0337	37.6781	658.846	27.216	29.284	11.1253	19.0713	19.0713	2.964
514	ID_6954725	Lens nigricans (M. Bieb.) Godr.	No	No	No	116	Yes	No	Lentil	FRA	France	MONTCLUS	44.4409	5.70201	116	NA	2698008	NA	WGS84	NA	19710206	NA	NA	NA	NA	NA	NA	null	24	47.5874	Humid	52.0408	51.5192	47.3153	35.6327	46.627	Humid	OTHER	0	10.0473	10.64	37.0835	652.204	26.348	28.692	10.5233	18.38	18.38	2.48133
515	ID_6954004	Lens nigricans (M. Bieb.) Godr.	No	No	No	187	Yes	No	Lentil	FRA	France	CUGES-LES-PINS	43.2687	5.77029	187	NA	2110639	NA	WGS84	NA	20150305	NA	NA	NA	NA	NA	NA	null	21	31.583	Humid	34.6376	39.2534	26.1924	15.2392	28.8306	Sub-humid	OTHER	0	13.177	9.16133	37.2351	570.162	27.172	24.604	10.31	20.5133	20.5133	6.818
516	ID_6954322	Lens nigricans (M. Bieb.) Godr.	No	No	No	172	Yes	No	Lentil	FRA	France	PLAN-D'AUPS-SAINTE-BAUME	43.3586	5.77462	172	NA	1529996	NA	WGS84	NA	20061106	NA	NA	NA	NA	NA	NA	null	24	37.2679	Humid	41.7633	46.6128	32.4519	19.1622	34.9976	Humid	OTHER	0	11.7345	8.69167	35.6918	576.012	25.62	24.352	8.84867	19.1433	19.1433	5.294
517	ID_6954106	Lens nigricans (M. Bieb.) Godr.	No	No	No	164	Yes	No	Lentil	FRA	France	RIANS	43.5384	5.78331	164	NA	1739303	NA	WGS84	NA	20110105	NA	NA	NA	NA	NA	NA	null	21	32.4765	Humid	35.3172	39.5886	28.8133	17.4419	30.2902	Humid	OTHER	0	12.6933	10.134	38.23	598.278	27.596	26.508	9.484	20.3587	20.3587	5.84667
518	ID_6954020	Lens nigricans (M. Bieb.) Godr.	No	No	No	138	Yes	No	Lentil	FRA	France	ARTIGUES	43.6283	5.78767	138	NA	2157649	NA	WGS84	NA	20141009	NA	NA	NA	NA	NA	NA	null	21	32.2801	Humid	35.2787	39.4432	28.6547	18.1946	30.3928	Humid	OTHER	0	12.6765	10.3383	38.0365	613.59	27.92	27.18	13.3387	20.5153	20.5153	5.594
519	ID_6954284	Lens nigricans (M. Bieb.) Godr.	No	No	No	100	No	No	Lentil	FRA	France	GINASSERVIS	43.7182	5.79205	100	NA	1628046	NA	WGS84	NA	20060406	NA	NA	NA	NA	NA	NA	null	24	31.1411	Humid	34.0398	38.6803	28.6169	17.8943	29.8078	Sub-humid	OTHER	0	12.96	10.7407	38.2775	627.665	28.672	28.06	13.5653	20.968	20.968	5.656
520	ID_6954361	Lens nigricans (M. Bieb.) Godr.	No	No	No	99	No	No	Lentil	FRA	France	GREOUX-LES-BAINS	43.8081	5.79644	99	NA	599087	NA	WGS84	NA	20030305	NA	NA	NA	NA	NA	NA	null	24	29.8594	Sub-humid	31.8684	37.1123	27.9633	17.8813	28.7063	Sub-humid	OTHER	0	13.4432	11.369	39.1117	641.719	29.664	29.068	13.9893	21.6353	21.6353	5.948
521	ID_6954205	Lens nigricans (M. Bieb.) Godr.	No	No	No	121	Yes	No	Lentil	FRA	France	MANE	43.8981	5.80085	121	NA	3412762	NA	WGS84	NA	20091005	NA	NA	NA	NA	NA	NA	null	21	33.5477	Humid	35.8566	41.5043	32.6246	21.5614	32.8867	Humid	OTHER	0	12.4158	10.9697	38.4577	638.356	28.52	28.524	12.9653	20.5813	20.5813	5.02867
522	ID_6954540	Lens nigricans (M. Bieb.) Godr.	No	No	No	128	Yes	No	Lentil	ESP	Spain	Cerro Esparteros, Moron de la Frontera, province of Sevilla	37.0833	-5.5	128	ITA406	1381968	NC040089	WGS84	NA	19910521	NA	NA	NA	NA	NA	NA	ESP004	2	23.8879	Sub-humid	33.8147	25.1108	18.0061	5.36467	20.5741	Sub-humid	OTHER	0	16.75	11.788	43.1416	551.027	32.356	27.324	11.4607	23.6387	24.046	10.5267
523	ID_6954350	Lens nigricans (M. Bieb.) Godr.	No	No	No	136	Yes	No	Lentil	FRA	France	FORCALQUIER	43.988	5.80527	136	NA	2198189	NA	WGS84	NA	20040806	NA	NA	NA	NA	NA	NA	null	24	34.6042	Humid	36.9375	42.5197	33.8457	23.3777	34.1702	Humid	OTHER	0	12.1938	11.6817	39.556	646.453	28.868	29.532	12.7147	20.4673	20.4673	4.70467
524	ID_6954194	Lens nigricans (M. Bieb.) Godr.	No	No	No	201	Yes	No	Lentil	FRA	France	NA	44.1679	5.81415	201	NA	NA	NA	WGS84	NA	20090529	NA	NA	NA	NA	NA	NA	NA	24	49.0787	Humid	55.0972	55.7339	47.9339	33.5539	48.0797	Humid	OTHER	0	9.51967	10.0447	36.5101	633.882	25.196	27.512	5.98867	17.6307	17.6307	2.242
525	ID_6954562	Lens nigricans (M. Bieb.) Godr.	No	No	No	162	Yes	No	Lentil	FRA	France	CHATEAUNEUF-DE-CHABRE	44.2579	5.81862	162	NA	353464	NA	WGS84	NA	19880505	NA	NA	NA	NA	NA	NA	null	24	36.4902	Humid	39.0322	41.7994	35.6083	27.0425	35.8706	Humid	OTHER	0	11.6497	11.4973	38.4784	662.898	28.352	29.88	12.096	20.068	20.068	3.80867
526	ID_6954523	Lens nigricans (M. Bieb.) Godr.	No	No	No	169	Yes	No	Lentil	FRA	France	SAVOURNON	44.3478	5.82309	169	NA	751797	NA	WGS84	NA	19920101	NA	NA	NA	NA	NA	NA	null	24	40.6632	Humid	44.3702	42.9639	38.6572	30.7647	39.189	Humid	OTHER	0	11.051	11.4407	38.4948	660.458	27.872	29.72	11.4747	19.4893	19.4893	3.36867
527	ID_6954522	Lens nigricans (M. Bieb.) Godr.	No	No	No	166	Yes	No	Lentil	FRA	France	SAVOURNON	44.4378	5.82758	166	NA	751837	NA	WGS84	NA	19920101	NA	NA	NA	NA	NA	NA	null	15	61.5863	Per-humid	73.3032	65.6202	59.1751	42.6829	60.1954	Per-humid	OTHER	0	7.90983	9.69767	36.1368	624.875	23.292	26.836	4.552	15.9127	15.9127	0.846
528	ID_6954682	Lens nigricans (M. Bieb.) Godr.	No	No	No	194	Yes	No	Lentil	FRA	France	Avignon, Fontain de Vacluse, near Avignon	46.4	5.83333	194	NA	75289	NA	WGS84	NA	19800610	NA	NA	NA	NA	NA	NA	NA	24	64.3756	Per-humid	68.5714	64.2369	58.0155	52.4809	60.8262	Per-humid	OTHER	0	8.74933	8.336	32.8914	639.731	22.892	25.344	9.18533	4.56467	16.6893	0.996
529	ID_6954365	Lens nigricans (M. Bieb.) Godr.	No	No	No	192	Yes	No	Lentil	FRA	France	SOLLIES-TOUCAS	43.2654	5.89331	192	NA	1720962	NA	WGS84	NA	20031105	NA	NA	NA	NA	NA	NA	null	21	34.158	Humid	37.7734	41.7994	28.5143	16.9737	31.2652	Humid	OTHER	0	12.5423	8.62333	36.1051	561.614	26.096	23.884	9.78867	19.758	19.758	6.28933
530	ID_6954328	Lens nigricans (M. Bieb.) Godr.	No	No	No	159	Yes	No	Lentil	FRA	France	ROUGIERS	43.3553	5.89782	159	NA	1548701	NA	WGS84	NA	20050405	NA	NA	NA	NA	NA	NA	null	21	33.4397	Humid	36.1683	41.2979	28.7603	16.8539	30.7701	Humid	OTHER	0	12.6078	8.993	36.6882	570.711	26.412	24.512	9.72533	19.922	19.922	6.15667
531	ID_6954673	Lens nigricans (M. Bieb.) Godr.	No	No	No	122	Yes	No	Lentil	FRA	France	Toulon, Mont Faron, near Toulon	43.15	5.91667	122	NA	75284	NA	WGS84	NA	19800609	NA	NA	NA	NA	NA	NA	NA	21	28.6976	Sub-humid	29.213	34.8141	22.8509	13.4988	25.0942	Sub-humid	OTHER	0	14.4968	8.381	36.5791	540.832	27.412	22.912	11.9167	21.4353	21.46	8.50667
532	ID_6954326	Lens nigricans (M. Bieb.) Godr.	No	No	No	116	Yes	No	Lentil	FRA	France	VALENSOLE	43.8049	5.92062	116	NA	2816501	NA	WGS84	NA	20050205	NA	NA	NA	NA	NA	NA	null	24	33.3835	Humid	35.992	41.8221	31.4136	21.2947	32.6306	Humid	OTHER	0	12.3763	10.9333	38.7597	626.884	28.312	28.208	12.9853	20.4087	20.4087	5.16467
533	ID_6954237	Lens nigricans (M. Bieb.) Godr.	No	No	No	98	No	No	Lentil	FRA	France	LURS	43.9848	5.92984	98	NA	3017829	NA	WGS84	NA	20080606	NA	NA	NA	NA	NA	NA	null	21	31.5223	Humid	33.7079	39.4737	30.6122	21.2411	31.2587	Humid	OTHER	0	12.7775	11.385	39.1506	642.424	29.14	29.08	13.3107	20.9793	20.9793	5.29867
534	ID_6954367	Lens nigricans (M. Bieb.) Godr.	No	No	No	117	Yes	No	Lentil	FRA	France	CHATEAUNEUF-VAL-SAINT-DONAT	44.0747	5.93447	117	NA	2168616	NA	WGS84	NA	20020106	NA	NA	NA	NA	NA	NA	null	24	35.049	Humid	37.5	43.6342	34.2715	25.0072	35.1032	Humid	OTHER	0	11.9122	11.1277	38.9134	634.842	28.056	28.596	12.4473	20.028	20.028	4.564
535	ID_6954397	Lens nigricans (M. Bieb.) Godr.	No	No	No	113	Yes	No	Lentil	FRA	France	RIBIERS	44.1646	5.93911	113	NA	2247528	NA	WGS84	NA	20011205	NA	NA	NA	NA	NA	NA	null	24	38.7011	Humid	41.3596	43.5143	37.2386	27.8064	37.4797	Humid	OTHER	0	11.1622	10.753	37.6769	645.108	27.34	28.54	11.6773	19.4033	19.4033	3.68533
536	ID_6954200	Lens nigricans (M. Bieb.) Godr.	No	No	No	116	Yes	No	Lentil	FRA	France	ROCHE-DES-ARNAUDS (LA)	44.6144	5.96257	116	NA	3424458	NA	WGS84	NA	20090706	NA	NA	NA	NA	NA	NA	null	15	70.3433	Per-humid	88.8383	77.2814	67.3457	48.6858	70.5378	Per-humid	OTHER	0	7.00233	9.72733	36.1934	628.789	22.308	26.876	3.73133	14.9953	14.9953	-0.159333
537	ID_6954196	Lens nigricans (M. Bieb.) Godr.	No	No	No	155	Yes	No	Lentil	FRA	France	BRAS	43.4419	6.02574	155	NA	1707944	NA	WGS84	NA	20090505	NA	NA	NA	NA	NA	NA	null	21	30.6601	Humid	32.858	36.8921	26.0952	16.1759	28.0053	Sub-humid	OTHER	0	13.6463	9.56533	37.7122	579.636	27.84	25.364	10.6067	21.0807	21.0807	7.06533
538	ID_6954090	Lens nigricans (M. Bieb.) Godr.	No	No	No	101	No	No	Lentil	FRA	France	QUINSON	43.7116	6.04	101	NA	4732748	NA	WGS84	NA	20120605	NA	NA	NA	NA	NA	NA	null	24	32.7458	Humid	35.3712	40.1318	29.3016	19.5967	31.1003	Humid	OTHER	0	12.6288	10.601	38.9399	605.91	27.824	27.224	9.31533	20.3693	20.3693	5.65733
539	ID_6954450	Lens nigricans (M. Bieb.) Godr.	No	No	No	170	Yes	No	Lentil	FRA	France	NIBLES	44.2512	6.06892	170	NA	2013346	NA	WGS84	NA	19960406	NA	NA	NA	NA	NA	NA	null	24	51.3005	Humid	58.204	57.6786	47.5382	35.5519	49.7432	Humid	OTHER	0	8.94717	10.193	37.2606	624.325	24.456	27.356	5.568	16.894	16.894	1.77067
540	ID_6954242	Lens nigricans (M. Bieb.) Godr.	No	No	No	109	Yes	No	Lentil	FRA	France	BAUDUEN	43.7081	6.16395	109	NA	1657455	NA	WGS84	NA	20081207	NA	NA	NA	NA	NA	NA	null	24	39.0232	Humid	44.2752	47.3485	34.8837	23.4164	37.4809	Humid	OTHER	0	11.295	9.71733	37.5187	592.141	25.904	25.9	8.20133	18.8913	18.8913	4.626
541	ID_6954314	Lens nigricans (M. Bieb.) Godr.	No	No	No	149	Yes	No	Lentil	FRA	France	Alpes-de-Haute-Provence, Alpes-de-Haute-Provence, Hautes Duyes [INSEE:04177]	44.1965	6.17219	149	NA	48036	NA	WGS84	NA	20060607	NA	NA	NA	NA	NA	NA	NA	24	50.8715	Humid	56.0594	58.4323	47.5113	34.6004	49.1508	Humid	OTHER	0	9.06767	10.152	37.5722	615.924	24.384	27.02	5.72733	16.9367	16.9367	2.06667
542	ID_6954138	Lens nigricans (M. Bieb.) Godr.	No	No	No	123	Yes	No	Lentil	FRA	France	DIGNE-LES-BAINS	44.0677	6.18395	123	NA	4761457	NA	WGS84	NA	20100307	NA	NA	NA	NA	NA	NA	null	24	35.395	Humid	36.8266	42.5404	33.3333	25.1082	34.4521	Humid	OTHER	0	11.8675	11.093	38.8519	634.112	27.872	28.552	12.4053	19.9573	19.9573	4.51133
543	GE_222433	Lens nigricans (M. Bieb.) Godr.	No	No	No	258	Yes	Yes	Lentil	BIH	Bosnia & Herzegovina	Bosnia-Herzegovina. Mostar	43.3333	17.8333	258	SYR002	Ladizinsky 66	IG 72551	WGS84	NA	1983	100	NA	USA374	Washington State University	Hoffman #27	MEX002	NA	25	46.051	Humid	56.1344	50.2975	34.1805	27.7065	42.0797	Humid	OTHER	0	13.778	10.3687	34.4566	729.245	30.58	30.092	9.616	23.0353	23.0353	5.05067
544	ID_6954317	Lens nigricans (M. Bieb.) Godr.	No	No	No	145	Yes	No	Lentil	FRA	France	HAUTES-DUYES	44.1577	6.18899	145	NA	3931796	NA	WGS84	NA	20060706	NA	NA	NA	NA	NA	NA	null	24	51.9013	Humid	57.484	59.9134	48.6641	35.3345	50.349	Humid	OTHER	0	8.97833	9.886	37.2214	610.834	24.096	26.56	5.67067	16.8227	16.8227	2.124
545	ID_6954315	Lens nigricans (M. Bieb.) Godr.	No	No	No	107	Yes	No	Lentil	FRA	France	HAUTES-DUYES	44.2476	6.19405	107	NA	2812946	NA	WGS84	NA	20060706	NA	NA	NA	NA	NA	NA	null	15	61.3735	Per-humid	76.161	73.3824	57.8093	39.8757	61.8071	Per-humid	OTHER	0	7.66233	9.64333	36.3187	618.782	22.86	26.552	4.478	15.5633	15.5633	0.680667
546	ID_6954362	Lens nigricans (M. Bieb.) Godr.	No	No	No	127	Yes	No	Lentil	FRA	France	Alpes-de-Haute-Provence, La Robine sur Galabre [INSEE:04167]	44.1921	6.23377	127	NA	37392	NA	WGS84	NA	20030601	NA	NA	NA	NA	NA	NA	NA	24	45.3407	Humid	47.6312	52.7253	42.4883	32.1678	43.7532	Humid	OTHER	0	10.0262	10.4943	37.8474	625.951	25.668	27.728	6.50067	18.018	18.018	2.84867
547	ID_6954081	Lens nigricans (M. Bieb.) Godr.	No	No	No	166	Yes	No	Lentil	FRA	France	AMPUS	43.6145	6.28273	166	NA	1741237	NA	WGS84	NA	20120605	NA	NA	NA	NA	NA	NA	null	24	38.345	Humid	43.3971	45.5018	33.5052	22.358	36.1905	Humid	OTHER	0	11.6195	9.32833	37.141	580.072	25.78	25.116	8.632	19.066	19.066	5.12933
548	ID_6954077	Lens nigricans (M. Bieb.) Godr.	No	No	No	186	Yes	No	Lentil	FRA	France	AMPUS	43.7044	6.28788	186	NA	1741491	NA	WGS84	NA	20120605	NA	NA	NA	NA	NA	NA	null	24	43.7114	Humid	50.1139	52.7018	38.9259	26.0223	41.941	Humid	OTHER	0	10.3608	10.047	37.6518	606.897	25.572	26.684	7.16467	18.1593	18.1593	3.53133
549	ID_6954206	Lens nigricans (M. Bieb.) Godr.	No	No	No	154	Yes	No	Lentil	FRA	France	CHAUDON-NORANTE	43.9741	6.30345	154	NA	4760616	NA	WGS84	NA	20091007	NA	NA	NA	NA	NA	NA	null	24	42.7152	Humid	46.1538	50.7692	39.1421	27.8293	40.9736	Humid	OTHER	0	10.227	9.85267	36.7582	618.026	25.32	26.804	6.81733	18.1033	18.1033	3.116
550	ID_6954358	Lens nigricans (M. Bieb.) Godr.	No	No	No	109	Yes	No	Lentil	FRA	France	ROBINE-SUR-GALABRE (LA)	44.2439	6.31916	109	NA	3827336	NA	WGS84	NA	20030106	NA	NA	NA	NA	NA	NA	null	15	52.9788	Humid	57.3303	61.7193	49.5772	36.2463	51.2183	Humid	OTHER	0	8.59233	9.75667	36.6406	616.405	23.656	26.628	5.29533	16.442	16.442	1.574
551	ID_6954045	Lens nigricans (M. Bieb.) Godr.	No	No	No	186	Yes	No	Lentil	FRA	France	CHATEAUDOUBLE	43.6107	6.40646	186	NA	2123181	NA	WGS84	NA	20130906	NA	NA	NA	NA	NA	NA	null	24	37.4235	Humid	42.7215	43.6628	32.3887	21.5954	35.0921	Humid	OTHER	0	12.0717	9.17933	36.93	574.664	25.924	24.856	9.11533	19.4227	19.4227	5.59133
552	ID_6954080	Lens nigricans (M. Bieb.) Godr.	No	No	No	190	Yes	No	Lentil	FRA	France	AMPUS	43.7005	6.4118	190	NA	1741362	NA	WGS84	NA	20120605	NA	NA	NA	NA	NA	NA	null	24	42.2811	Humid	47.9823	50.8364	37.234	24.8504	40.2258	Humid	OTHER	0	10.6712	9.66833	37.1859	598.329	25.228	26	7.50333	18.33	18.33	3.87733
553	ID_6954137	Lens nigricans (M. Bieb.) Godr.	No	No	No	164	Yes	No	Lentil	FRA	France	PALUD-SUR-VERDON (LA)	43.7905	6.41717	164	NA	4423126	NA	WGS84	NA	20100206	NA	NA	NA	NA	NA	NA	null	24	41.1715	Humid	45.1347	49.359	37.2769	25.4932	39.3159	Humid	OTHER	0	10.8397	9.49267	36.4822	604.536	25.452	26.02	7.56067	18.568	18.568	3.928
554	GE_222546	Lens nigricans (M. Bieb.) Godr.	No	No	No	228	Yes	No	Lentil	GRC	Greece	From Grevena to Deskati. 3 Km after Eleftherochori	40.2658	21.5431	228	SYR002	8	IG 164377	WGS84	756	20140619	100	61	NA	NA	NA	NA	NA	27	36.2358	Humid	53.5869	43.7024	33.9823	19.2624	37.6335	Humid	OTHER	0	9.53867	10.4527	35.7039	704.605	26.088	29.276	5.93533	18.3827	18.3827	1.29
555	ID_6954331	Lens nigricans (M. Bieb.) Godr.	No	No	No	113	Yes	No	Lentil	FRA	France	CASTELLANE	43.8764	6.54684	113	NA	2201705	NA	WGS84	NA	20050705	NA	NA	NA	NA	NA	NA	null	24	46.9104	Humid	52.2703	58.239	42.8651	28.731	45.5264	Humid	OTHER	0	9.6545	8.96367	35.3234	601.021	23.972	25.376	6.48467	17.3553	17.3553	2.87667
556	ID_6954024	Lens nigricans (M. Bieb.) Godr.	No	No	No	201	Yes	No	Lentil	FRA	France	SAINT-PAUL-EN-FORET	43.6026	6.65386	201	NA	1774759	NA	WGS84	NA	20130505	NA	NA	NA	NA	NA	NA	null	21	34.8074	Humid	41.197	36.1446	27.9356	19.5264	31.2009	Humid	OTHER	0	13.7593	8.984	36.3607	570.698	27.212	24.708	10.814	21.032	21.034	7.26
557	ID_6954170	Lens nigricans (M. Bieb.) Godr.	No	No	No	188	Yes	No	Lentil	FRA	France	MONS	43.6925	6.65959	188	NA	1738646	NA	WGS84	NA	20100905	NA	NA	NA	NA	NA	NA	null	24	42.3641	Humid	49.8915	50.8039	37.4473	24.714	40.7142	Humid	OTHER	0	11.0792	8.76033	35.6865	577.887	24.832	24.548	8.11067	18.5073	18.5073	4.63467
558	ID_6954143	Lens nigricans (M. Bieb.) Godr.	No	No	No	110	Yes	No	Lentil	FRA	France	ROQUE-ESCLAPON (LA)	43.7824	6.66535	110	NA	1709269	NA	WGS84	NA	20100405	NA	NA	NA	NA	NA	NA	null	24	49.5464	Humid	58.1074	61.5348	45.0087	29.6638	48.5786	Humid	OTHER	0	9.03267	8.36133	34.2061	589.495	22.864	24.444	6.09133	16.5753	16.5753	2.41133
559	ID_6954702	Lens nigricans (M. Bieb.) Godr.	No	No	No	148	Yes	No	Lentil	FRA	France	SAINT-AUBAN	43.8723	6.67112	148	NA	882559	NA	WGS84	NA	19770305	NA	NA	NA	NA	NA	NA	null	24	49.182	Humid	55.2046	61.6782	45.6447	30.3971	48.2312	Humid	OTHER	0	9.133	8.55733	34.5277	596.742	23.108	24.784	6.104	16.756	16.756	2.4
560	ID_6954348	Lens nigricans (M. Bieb.) Godr.	No	No	No	186	Yes	No	Lentil	FRA	France	MONS	43.6883	6.78346	186	NA	1549481	NA	WGS84	NA	20040606	NA	NA	NA	NA	NA	NA	null	24	39.5383	Humid	45.9429	45.8996	34.062	22.6264	37.1327	Humid	OTHER	0	11.9028	8.59767	35.3	575.194	25.276	24.356	8.95467	19.2567	19.2567	5.42
561	ID_6954073	Lens nigricans (M. Bieb.) Godr.	No	No	No	146	Yes	No	Lentil	FRA	France	ANDON	43.7781	6.78941	146	NA	1167346	NA	WGS84	NA	20120506	NA	NA	NA	NA	NA	NA	null	15	51.5656	Humid	61.9444	65.5901	47.5631	29.6135	51.1778	Humid	OTHER	0	8.65583	8.00967	33.2462	590.796	22.288	24.092	5.78067	16.228	16.228	2.068
562	ID_6954127	Lens nigricans (M. Bieb.) Godr.	No	No	No	111	Yes	No	Lentil	FRA	France	NA	43.868	6.79538	111	NA	NA	NA	WGS84	NA	20110530	NA	NA	NA	NA	NA	NA	NA	24	45.6817	Humid	51.7918	55.6701	42.5336	28.1533	44.5372	Humid	OTHER	0	9.811	8.122	33.5232	592.027	23.38	24.228	6.76333	17.3847	17.3847	3.13333
563	ID_6954312	Lens nigricans (M. Bieb.) Godr.	No	No	No	116	Yes	No	Lentil	FRA	France	AIGLUN	43.8636	6.91961	116	NA	914012	NA	WGS84	NA	20060507	NA	NA	NA	NA	NA	NA	null	21	40.7835	Humid	45.0909	48.0359	36.132	24.1641	38.3557	Humid	OTHER	0	10.9153	7.93133	32.7633	596.078	24.292	24.208	7.788	18.5187	18.5187	4.11133
564	ID_6954046	Lens nigricans (M. Bieb.) Godr.	No	No	No	143	Yes	No	Lentil	FRA	France	CROIX-SUR-ROUDOULE (LA)	43.9535	6.92579	143	NA	2138031	NA	WGS84	NA	20131206	NA	NA	NA	NA	NA	NA	null	21	38.8877	Humid	41.3938	45.4074	35.1205	23.5521	36.3684	Humid	OTHER	0	11.4207	8.52867	33.9085	609.14	25.236	25.152	8.07933	19.1867	19.1867	4.43333
565	ID_6954486	Lens nigricans (M. Bieb.) Godr.	No	No	No	79	No	No	Lentil	ESP	Spain	Bocairent, province of Valencia	38.7667	-0.6	79	ITA406	1370910	NC050236	WGS84	NA	19950602	NA	NA	NA	NA	NA	NA	NA	21	16.5669	Semi-arid	19.7327	26.8571	22.6579	13.3118	20.6399	Sub-humid	OTHER	0	13.4202	12.6223	39.7179	678.367	31.46	31.78	15.2153	22.2207	22.2207	5.70733
566	GE_222547	Lens nigricans (M. Bieb.) Godr.	No	No	No	172	Yes	No	Lentil	GRC	Greece	3 Km before Anatoli village	39.7533	22.8506	172	SYR002	15	IG 165029	WGS84	782	20140703	100	26	NA	NA	NA	NA	NA	22	16.9234	Semi-arid	26.0497	18.5559	14.5122	7.6474	16.6913	Semi-arid	OTHER	0	15.1722	8.69127	31.8751	710.411	30.2429	27.2667	11.5143	24.1817	24.1817	6.8127
567	ID_6954657	Lens nigricans (M. Bieb.) Godr.	No	No	No	143	Yes	No	Lentil	ITA	Italy	Piemonte, Susa, Morelli, 2 km W of Susa	45.1333	7.02451	143	NA	75293	NA	WGS84	NA	19800524	NA	NA	NA	NA	NA	NA	NA	16	62.5495	Per-humid	77.2022	74.8982	62.7979	44.926	64.9561	Per-humid	OTHER	0	6.81867	8.362	33.336	629.3	20.82	25.084	3.41333	14.65	14.77	-0.411333
568	ID_6954335	Lens nigricans (M. Bieb.) Godr.	No	No	No	105	No	No	Lentil	FRA	France	ISOLA	44.2186	7.06946	105	NA	1048782	NA	WGS84	NA	20040106	NA	NA	NA	NA	NA	NA	null	16	67.9006	Per-humid	101.124	95.7447	66.7784	38.7931	75.6099	Per-humid	OTHER	0	5.11033	7.428	31.1839	608.147	18.676	23.82	2.34067	12.8907	12.968	-1.522
569	ID_6954002	Lens nigricans (M. Bieb.) Godr.	No	No	No	131	Yes	No	Lentil	FRA	France	FONTAN	44.0192	7.55483	131	NA	3924986	NA	WGS84	NA	20150205	NA	NA	NA	NA	NA	NA	null	24	40.4167	Humid	45.5751	53.4011	40.8269	24.2733	41.0191	Humid	OTHER	0	11.0557	6.78	29.422	602.709	23.744	23.044	11.6513	18.7927	18.7927	4.216
570	ID_6954125	Lens nigricans (M. Bieb.) Godr.	No	No	No	105	No	No	Lentil	FRA	France	TENDE	44.1091	7.56203	105	NA	1179415	NA	WGS84	NA	20110506	NA	NA	NA	NA	NA	NA	null	15	52.2801	Humid	65.0183	69.8577	53.5183	30.9435	54.8345	Humid	OTHER	0	7.94183	6.779	28.8714	618.649	21.096	23.48	8.8	15.8133	15.8133	0.910667
571	ID_6954667	Lens nigricans (M. Bieb.) Godr.	No	No	No	106	Yes	No	Lentil	FRA	France	Tende	44.0833	7.6	106	NA	2386	NA	WGS84	NA	19800609	NA	NA	NA	NA	NA	NA	NA	24	42.5455	Humid	48.0061	56.3411	43.1233	25.3885	43.2148	Humid	OTHER	0	10.2607	6.81667	29.2661	609.928	23.14	23.292	10.8793	18.0747	18.0747	3.3
572	ID_6954556	Lens nigricans (M. Bieb.) Godr.	No	No	No	140	Yes	No	Lentil	FRA	France	PALASCA	42.5946	9.02886	140	NA	21_3314_7136_6	NA	WGS84	NA	19891005	NA	NA	NA	NA	NA	NA	null	22	39.0987	Humid	52.7265	42.9176	25.9654	16.8661	34.6189	Humid	OTHER	0	12.7885	7.27833	31.6284	577.432	26.06	23.012	10.382	20.1747	20.2453	6.444
573	ID_6954563	Lens nigricans (M. Bieb.) Godr.	No	No	No	188	Yes	No	Lentil	FRA	France	secteur Cintu : Palasca - Gare SNCF de Palasca/Collectivité Territoriale de Corse	42.5833	9.05	188	NA	G-G-299766/6	NA	WGS84	NA	19880522	NA	NA	NA	NA	NA	NA	NA	22	39.0987	Humid	52.7265	42.9176	25.9654	16.8661	34.6189	Humid	OTHER	0	12.7885	7.27833	31.6284	577.432	26.06	23.012	10.382	20.1747	20.2453	6.444
574	ID_6954646	Lens nigricans (M. Bieb.) Godr.	No	No	No	176	Yes	No	Lentil	FRA	France	secteur Rotondu : 42.16 N 9.10 E - entre Corte et San Pietro di Venaco, à 5 km de Corte/Collectivité Territoriale de Corse	42.2667	9.16667	176	NA	G-G-299770/7	NA	WGS84	NA	19810530	NA	NA	NA	NA	NA	NA	NA	22	32.4743	Humid	43.4875	36.11	22.709	13.9104	29.0542	Sub-humid	OTHER	0	13.6187	7.54933	33.0473	567.279	26.484	22.844	11.2867	20.7967	20.902	7.254
575	GE_222522	Lens nigricans (M. Bieb.) Godr.	No	No	No	257	Yes	Yes	Lentil	TUR	Turkey	Izmir-Karagol 1 km after junction Izmir-Menemen (forest road) Yamanlar Dag	38.5833	27.1667	257	SYR002	MF36	IG 116035	WGS84	875	19950606	100	11	SYR002	ICARDA collector(s)	NA	MEX002	NA	21	30.0771	Humid	54.8942	30.4433	16.3789	5.6618	26.8446	Sub-humid	OTHER	0	14.3707	9.81933	34.4538	708.523	30.404	28.5	6.134	23.3373	23.3373	6.134
576	GE_222447	Lens nigricans (M. Bieb.) Godr.	No	No	No	229	Yes	No	Lentil	TUR	Turkey	2 km from Bayramli on road to Cinardirbi	38.3333	27.5	229	SYR002	4450	IG 72789	WGS84	650	19870623	100	NA	GBR001	Southampton University	877497	MEX002	NA	21	33.283	Humid	60.7542	34.7274	18.8824	7.47149	30.4589	Humid	OTHER	0	13.2852	10.2623	35.7772	701.591	29.396	28.684	5.07867	21.7173	22.1013	5.07867
577	GE_222448	Lens nigricans (M. Bieb.) Godr.	No	No	No	230	Yes	No	Lentil	TUR	Turkey	Yigitler Koyu 9 km from Orenkoy on road to Kamberler	38.3667	27.55	230	SYR002	4619	IG 72791	WGS84	380	19870619	100	62	GBR001	Southampton University	877369	MEX002	NA	21	33.4962	Humid	60.9386	34.7534	18.8969	7.87919	30.617	Humid	OTHER	0	13.1967	10.1473	35.4604	702.646	29.272	28.616	4.962	21.62	22.0147	4.962
578	GE_222449	Lens nigricans (M. Bieb.) Godr.	No	No	No	212	Yes	No	Lentil	TUR	Turkey	4 km from Kimbarli on road to Orenkoy	38.3333	27.5833	212	SYR002	4674	IG 72795	WGS84	740	19870623	100	61	GBR001	Southampton University	877519	MEX002	NA	21	33.0987	Humid	60.585	34.6756	18.865	7.86576	30.4978	Humid	OTHER	0	13.294	10.5287	36.3308	702.22	29.548	28.98	5.06867	21.736	22.106	5.06867
579	GE_222519	Lens nigricans (M. Bieb.) Godr.	No	No	No	153	Yes	No	Lentil	TUR	Turkey	7 km before Bozdag on Allahdiyan-Bozdag road On (R). 2km after site 25	38.3667	28.0667	153	SYR002	MF31	IG 116030	WGS84	980	19950604	100	11	SYR002	ICARDA collector(s)	NA	MEX002	NA	21	41.5549	Humid	80.3887	47.1239	29.5255	13.79	42.707	Humid	OTHER	0	9.757	10.8707	36.6016	717.923	26.712	29.7	1.23133	18.3447	18.65	1.23133
580	GE_222521	Lens nigricans (M. Bieb.) Godr.	No	No	No	182	Yes	No	Lentil	TUR	Turkey	10 km after Golcuk junction on Bozdag-Odemis road towards Odemis an (L)	38.25	28.0833	182	SYR002	MF33	IG 116032	WGS84	625	19950604	100	61	SYR002	ICARDA collector(s)	NA	MEX002	NA	22	25.6429	Sub-humid	43.6297	24.1206	14.5712	6.47249	22.1985	Sub-humid	OTHER	0	15.6992	12.7763	39.4039	743.338	34.216	32.424	6.97867	25.0753	25.0753	6.97867
581	GE_222520	Lens nigricans (M. Bieb.) Godr.	No	No	No	217	Yes	No	Lentil	TUR	Turkey	6.3 km before Bozdag on Allahdiyan Bozdag road on ®	38.3833	28.1333	217	SYR002	MF32	IG 116031	WGS84	1000	19950604	100	11	SYR002	ICARDA collector(s)	NA	MEX002	NA	21	43.7914	Humid	86.9565	51.3464	31.846	15.4148	46.3909	Humid	OTHER	0	9.2275	10.8103	36.1501	726.576	26.412	29.904	0.61	17.9427	18.2347	0.61
582	GE_222524	Lens nigricans (M. Bieb.) Godr.	No	No	No	217	Yes	No	Lentil	TUR	Turkey	100 m after site 26 on (L)	38.4	28.15	217	SYR002	MF47	IG 116037	WGS84	980	19950604	100	61	SYR002	ICARDA collector(s)	NA	MEX002	NA	21	36.6548	Humid	67.8552	39.4494	25.7511	12.1815	36.3093	Humid	OTHER	0	11.1705	10.7917	35.8622	730.423	28.452	30.092	2.54933	19.9387	20.3067	2.54933
583	GE_222518	Lens nigricans (M. Bieb.) Godr.	No	No	No	205	Yes	No	Lentil	TUR	Turkey	6 km from Kale junction on Denizli-Antalya road towards Kale on ("R")	37.6333	29.2	205	SYR002	MF27	IG 116026	WGS84	1060	19950603	100	11	SYR002	ICARDA collector(s)	NA	MEX002	NA	21	30.9584	Humid	55.2805	32.1429	23.9267	11.6597	30.7524	Humid	OTHER	0	10.5437	11.656	36.6357	756.939	28.6	31.816	1.45333	19.712	19.91	1.45333
584	ID_6954088	Lens nigricans (M. Bieb.) Godr.	No	No	No	76	No	No	Lentil	ESP	Spain	Castellon, CAUDIEL	40.03	-0.62	76	NA	1452234	NA	WGS84	NA	20120608	NA	NA	NA	NA	NA	NA	NA	21	19.7422	Semi-arid	18.1269	26.5096	30.1247	18.6551	23.3541	Sub-humid	OTHER	0	11.5782	13.1303	42.3341	637.676	29.468	31.016	13.266	5.29933	19.9273	4.45733
585	GE_222375	Lens nigricans (M. Bieb.) Godr.	No	No	No	121	Yes	No	Lentil	TUR	Turkey	10 km from Kutahya on road to Eskisehir	39.5	30.03	121	USA022	270785-0101	W6 11547	WGS84	1010	19850727	100	10	NA	NA	NA	NA	NA	21	26.1737	Sub-humid	43.6364	31.2125	26.1513	16.3371	29.3343	Sub-humid	OTHER	0	10.7078	12.411	38.6299	735.25	28.228	32.128	1.49533	19.2347	19.6167	1.49533
586	GE_222444	Lens nigricans (M. Bieb.) Godr.	No	No	No	142	Yes	No	Lentil	TUR	Turkey	10 km after Kutahya to Eskisehir	39.4833	30.0833	142	SYR002	LH 190	IG 72637	WGS84	NA	19850727	100	NA	SYR002	ICARDA collector(s)	NA	MEX002	NA	21	26.0297	Sub-humid	44.0367	31.401	25.7681	16.8103	29.504	Sub-humid	OTHER	0	10.5918	12.5283	38.7203	740.295	28.28	32.356	1.29667	19.172	19.5393	1.29667
587	GE_222451	Lens nigricans (M. Bieb.) Godr.	No	No	No	139	Yes	No	Lentil	TUR	Turkey	16 km from Dinar on way to Afyon	38.25	30.1667	139	SYR002	230785-0101	IG 72838	WGS84	1010	19850723	100	NA	NA	United States Department of Agriculture	PI 615676	MEX002	NA	21	26.0816	Sub-humid	45.2501	34.0564	28.1992	14.3682	30.4685	Humid	OTHER	0	11.0493	12.408	37.8893	769.313	29.528	32.748	1.748	20.3093	20.548	1.748
588	GE_222581	Lens nigricans (M. Bieb.) Godr.	No	No	No	141	Yes	No	Lentil	TUR	Turkey	16km from Dinar on way to Afyon, Afyon Province	38.2	30.1833	141	USA022	230785-0101	PI 615676	WGS84	1010	19850723	100	10	NA	NA	NA	USA005	NA	21	25.8755	Sub-humid	44.9527	33.8778	28.0512	14.3078	30.2974	Humid	OTHER	0	11.1783	12.2787	37.6554	768.244	29.62	32.608	1.89667	20.4247	20.666	1.89667
589	GE_222441	Lens nigricans (M. Bieb.) Godr.	No	No	No	149	Yes	No	Lentil	TUR	Turkey	11 km to Andin from Dinar to Afyon	38.1833	30.25	149	SYR002	LH 109	IG 72633	WGS84	1000	19850723	100	NA	SYR002	ICARDA collector(s)	NA	MEX002	NA	21	28.1741	Sub-humid	49.7238	36.3409	29.3077	15.5373	32.7274	Humid	OTHER	0	10.4443	12.1427	37.4727	769.102	28.772	32.404	1.14467	19.6853	19.9267	1.14467
590	GE_222442	Lens nigricans (M. Bieb.) Godr.	No	No	No	157	Yes	No	Lentil	TUR	Turkey	18 km from Dinar on road to Haydarli	38.2	30.3333	157	SYR002	LH 131	IG 72634	WGS84	1150	19850723	100	NA	SYR002	ICARDA collector(s)	NA	MEX002	NA	21	27.231	Sub-humid	46.2029	35.2369	28.6703	14.8305	31.2352	Humid	OTHER	0	10.932	12.446	38.1685	769.518	29.352	32.608	1.59667	20.144	20.4133	1.59667
591	GE_222374	Lens nigricans (M. Bieb.) Godr.	No	No	No	170	Yes	No	Lentil	TUR	Turkey	25 km from Dinar on road to Haydarle.	38.18	30.35	170	USA022	230785-0801	W6 11544	WGS84	1150	19850723	100	10	NA	NA	NA	NA	NA	21	27.231	Sub-humid	46.2029	35.2369	28.6703	14.8305	31.2352	Humid	OTHER	0	10.932	12.446	38.1685	769.518	29.352	32.608	1.59667	20.144	20.4133	1.59667
592	GE_222515	Lens nigricans (M. Bieb.) Godr.	No	No	No	151	Yes	No	Lentil	TUR	Turkey	2 km after end sign of Seydikoy on L before bridge over Onac river	37.6667	30.5	151	SYR002	MF21	IG 116020	WGS84	820	19950615	100	11	SYR002	ICARDA collector(s)	NA	MEX002	NA	21	25.4494	Sub-humid	45.1664	32.9135	25.7383	12.9979	29.204	Sub-humid	OTHER	0	11.14	12.262	37.855	765.053	29.28	32.392	2.01267	20.378	20.7053	2.01267
593	GE_222450	Lens nigricans (M. Bieb.) Godr.	No	No	No	108	Yes	No	Lentil	TUR	Turkey	2 km after intersection of Isparta-Burdur on way to Isparta hill on right side	37.9167	30.5	108	SYR002	240785-0301	IG 72834	WGS84	910	19850724	100	NA	NA	United States Department of Agriculture	PI 615677	MEX002	NA	21	23.1801	Sub-humid	39.5315	28.7853	23.6742	12.1131	26.026	Sub-humid	OTHER	0	12.2605	13.0977	39.6899	761.654	30.968	33	3.17533	21.4587	21.8073	3.17533
594	GE_222514	Lens nigricans (M. Bieb.) Godr.	No	No	No	96	No	No	Lentil	TUR	Turkey	2 km from Isparta end sign. New forest on R on Isparta-Burdur road opposite carpet fac	37.8167	30.55	96	SYR002	MF19	IG 116018	WGS84	1100	1995061	100	11	SYR002	ICARDA collector(s)	NA	MEX002	NA	21	23.7032	Sub-humid	41.2603	30.3561	23.3074	12.1131	26.7592	Sub-humid	OTHER	0	12.0223	13.3093	39.4561	781.949	31.292	33.732	2.73267	21.464	21.856	2.73267
595	GE_663337	Lens nigricans (M. Bieb.) Godr.	No	No	No	80	No	No	Lentil	ESP	Spain	Comunidad Valenciana Castellón Pina de Montalgrao. Track to antenna in Monte de Santa Barbara.	40.0289	-0.62972	80	GBR004	045-CS-16	896430	WGS84	1379	20160615	110	10	NA	Spanish Institute for Agricultural and Food Research and Technology, INIA, Madrid, Spain.	NA	NA	Available via SMTA	21	19.7422	Semi-arid	18.1269	26.5096	30.1247	18.6551	23.3541	Sub-humid	OTHER	0	11.5782	13.1303	42.3341	637.676	29.468	31.016	13.266	5.29933	19.9273	4.45733
596	GE_222513	Lens nigricans (M. Bieb.) Godr.	No	No	No	130	Yes	No	Lentil	TUR	Turkey	Byend sign of Seydikoy on L on Antalya-Burdur road 7 km after Bucak sign	37.5	30.5833	130	SYR002	MF18	IG 116017	WGS84	950	19950615	100	11	SYR002	ICARDA collector(s)	NA	MEX002	NA	21	23.394	Sub-humid	40.2439	28.2366	21.6947	11.1851	25.3401	Sub-humid	OTHER	0	12.4417	12.3707	37.7615	771.043	30.86	32.76	3.30067	21.7913	22.1313	3.30067
597	GE_222443	Lens nigricans (M. Bieb.) Godr.	No	No	No	229	Yes	No	Lentil	TUR	Turkey	2 km after road separation Isparta-Antalya to Isparta	36.95	30.7333	229	SYR002	LH 139	IG 72635	WGS84	950	19850723	100	NA	SYR002	ICARDA collector(s)	NA	MEX002	NA	2	26.7476	Sub-humid	39.0103	20.2672	13.3648	5.72326	19.5914	Semi-arid	OTHER	0	17.8903	13.388	39.7506	757.983	36.26	33.68	8.86067	27.0313	27.4807	8.86067
598	GE_222545	Lens nigricans (M. Bieb.) Godr.	No	No	No	253	Yes	Yes	Lentil	CYP	Cyprus	Prodromos on the road side to the Forestry Collage 150 m from the parking area	34.9643	32.8174	253	SYR002	2020-03-19	IG 160416	WGS84	1390	20140510	100	NA	SYR002	ICARDA collector(s)	NA	NA	NA	21	46.7415	Humid	106.202	40.6025	22.8238	10.8646	45.1233	Humid	OTHER	0	9.89667	10.93	36.6926	708.245	26.184	29.788	1.30533	18.3753	18.414	1.30533
599	GE_663332	Lens nigricans (M. Bieb.) Godr.	No	No	No	253	Yes	Yes	Lentil	CYP	Cyprus	Nicosia District Kalopanagiotis. Kalopanagiotis	34.9933	32.8331	253	GBR004	Trust 121	857097	WGS84	680	20140510	110	10	NA	The Agricultural Research Institute (ARI) - Nicosia, Cyprus.	ARI01526	NA	Available via SMTA	21	34.9266	Humid	72.5749	26.74	16.1853	6.97293	30.6183	Humid	OTHER	0	12.9052	10.913	37.3631	690.388	28.868	29.208	4.622	21.2607	21.2607	4.622
600	GE_663335	Lens nigricans (M. Bieb.) Godr.	No	No	No	178	Yes	No	Lentil	CYP	Cyprus	Nicosia District Adelfi forest. Road to Platanistassa, close to Gefyri Panagias	35.0131	33.0814	178	GBR004	Trust 169	857570	WGS84	464	20150427	110	10	NA	The Agricultural Research Institute (ARI) - Nicosia, Cyprus.	NA	NA	Available via SMTA	2	20.9824	Sub-humid	40.3037	14.0391	9.96954	3.25537	16.8919	Semi-arid	OTHER	0	17.118	12.108	40.4031	685.748	33.672	29.968	9.09333	25.5413	25.5413	9.09333
601	GE_222543	Lens nigricans (M. Bieb.) Godr.	No	No	No	229	Yes	No	Lentil	CYP	Cyprus	1 km before Farmakas	34.9194	33.1357	229	SYR002	2020-02-16	IG 160387	WGS84	860	20140509	100	NA	SYR002	ICARDA collector(s)	NA	NA	NA	21	34.2871	Humid	69.3878	26.776	16.534	5.95948	29.6643	Sub-humid	OTHER	0	13.974	11.3033	38.431	685.965	30.048	29.412	5.81	22.3107	22.3107	5.81
602	GE_222542	Lens nigricans (M. Bieb.) Godr.	No	No	No	242	Yes	No	Lentil	CYP	Cyprus	Ora	34.8755	33.1615	242	SYR002	2020-03-15	IG 160384	WGS84	615	20140509	100	21	SYR002	ICARDA collector(s)	NA	NA	NA	2	22.5142	Sub-humid	41.7957	16.0194	10.8832	3.65898	18.0893	Semi-arid	OTHER	0	17.0052	11.0157	38.9521	659.19	32.324	28.28	9.26267	25.0807	25.0807	9.26267
603	GE_222439	Lens nigricans (M. Bieb.) Godr.	No	No	No	180	Yes	No	Lentil	TUR	Turkey	Konya. Bozdag ( km 17906)	37.8667	33.1667	180	SYR002	NA	IG 72560	WGS84	NA	1983	100	NA	USA374	Washington State University	Hoffman # 93	MEX002	NA	21	21.0771	Sub-humid	43.0226	31.4685	22.3275	8.67303	26.3729	Sub-humid	OTHER	0	10.0692	13.0537	37.9688	783.243	29.004	34.38	0.364667	19.2927	19.668	0.364667
604	GE_222440	Lens nigricans (M. Bieb.) Godr.	No	No	No	179	Yes	No	Lentil	TUR	Turkey	Konya. Bozdag	37.8833	33.2	179	SYR002	NA	IG 72561	WGS84	NA	1983	100	NA	USA374	Washington State University	Hoffman # 93	MEX002	NA	21	20.7023	Sub-humid	41.5446	31.3379	21.4714	7.69231	25.5115	Sub-humid	OTHER	0	10.4808	13.5037	38.6836	785.814	29.704	34.908	0.708667	19.7293	20.106	0.708667
605	ID_6954404	Lens nigricans (M. Bieb.) Godr.	No	No	No	79	No	No	Lentil	ESP	Spain	Bocairent/Alcoy km7, Bocairent, province of Valencia	38.7833	-0.633333	79	ITA406	1370911	NC080020	WGS84	NA	20000610	NA	NA	NA	NA	NA	NA	NA	21	16.0379	Semi-arid	18.7422	25.8815	21.9222	13.1824	19.9321	Semi-arid	OTHER	0	13.7562	12.5883	39.9072	673.339	31.62	31.544	15.512	22.4847	22.4847	6.106
606	GE_663334	Lens nigricans (M. Bieb.) Godr.	No	No	No	183	Yes	No	Lentil	CYP	Cyprus	Larnaca District Delikipos. Delikipos dum	34.9103	33.3586	183	GBR004	Trust 158	857466	WGS84	285	20150422	110	10	NA	The Agricultural Research Institute (ARI) - Nicosia, Cyprus.	ARI01736	NA	Available via SMTA	2	18.5173	Semi-arid	34.4062	13.0354	9.23448	2.80866	14.8712	Semi-arid	OTHER	0	18.2438	11.849	40.1443	677.785	34.324	29.516	10.35	26.3273	26.568	10.3353
607	GE_222445	Lens nigricans (M. Bieb.) Godr.	No	No	No	228	Yes	No	Lentil	TUR	Turkey	Van. Beydagi ( km 17984)	38.9	43.7167	228	SYR002	NA	IG 72713	WGS84	NA	1983	100	NA	SYR002	ICARDA- Genetic Resources Unit	NA	MEX002	NA	18	26.6745	Sub-humid	53.9197	45.4128	31.127	13.3235	35.9458	Humid	OTHER	0	8.21967	12.3807	30.5575	999.058	30.084	40.516	6.76	20.13	20.1893	-4.32067
608	ID_6954230	Lens nigricans (M. Bieb.) Godr.	Yes	No	No	74	No	No	Lentil	ESP	Spain	Alicante, JALON	38.66	-0.05	74	NA	1452233	NA	WGS84	NA	20080519	NA	NA	NA	NA	NA	NA	NA	2	13.36	Semi-arid	14.8624	18.6242	16.718	8.74525	14.7374	Semi-arid	OTHER	0	15.973	11.8627	41.9828	599.561	31.268	28.256	16.83	23.6527	23.654	9.10333
609	ID_6954474	Lens nigricans (M. Bieb.) Godr.	Yes	No	No	85	No	No	Lentil	ESP	Spain	Alicante, Jalón; Calvari	38.77	-0.07	85	NA	94740-1	NA	WGS84	400	19950410	NA	NA	NA	NA	NA	NA	ex VAB-954845.	2	13.4021	Semi-arid	14.1279	18.3927	16.5674	8.66616	14.4385	Semi-arid	OTHER	0	16.19	11.7993	41.506	605.474	31.572	28.428	17.006	23.9473	23.9473	9.222
610	ID_6954444	Lens nigricans (M. Bieb.) Godr.	No	No	No	122	Yes	No	Lentil	ESP	Spain	Alicante, PEGO	38.77	-0.18	122	NA	853976	NA	WGS84	NA	1997MMDD	NA	NA	NA	NA	NA	NA	NA	21	15.639	Semi-arid	17.7081	25.8953	21.9832	12.2127	19.4498	Semi-arid	OTHER	0	14.1063	12.4793	39.7786	672.76	31.84	31.372	15.9707	22.8267	22.8267	6.42933
611	ID_6954506	Lens nigricans (M. Bieb.) Godr.	No	No	No	101	No	No	Lentil	ESP	Spain	Alicante, Vall de Laguar, S. del Peñon, la Mayá	38.7243	-0.2406	101	NA	MA-01-00571363	NA	WGS84	NA	19940507	NA	NA	NA	NA	NA	NA	NA	21	18.053	Semi-arid	21.8495	30.8057	26.0528	14.6859	23.3485	Sub-humid	CLAY	1	12.7663	12.878	39.3486	701.629	31.608	32.728	14.6973	21.922	21.922	4.82467
612	ID_6954014	Lens nigricans (M. Bieb.) Godr.	No	No	No	98	No	No	Lentil	ESP	Spain	Castellon, CINCTORRES	40.58	-0.25	98	NA	1709843	NA	WGS84	NA	20150505	NA	NA	NA	NA	NA	NA	NA	24	23.9708	Sub-humid	23.0712	33.7674	38.6289	22.6792	29.5367	Sub-humid	OTHER	0	10.4415	13.871	43.8567	630.555	28.608	31.628	12.2093	4.21533	18.6567	3.33333
613	ID_6954503	Lens nigricans (M. Bieb.) Godr.	No	No	No	98	No	No	Lentil	ESP	Spain	Alicante, TOLLOS	38.74	-0.26	98	NA	1452232	NA	WGS84	NA	19940514	NA	NA	NA	NA	NA	NA	NA	21	18.053	Semi-arid	21.8495	30.8057	26.0528	14.6859	23.3485	Sub-humid	CLAY	1	12.7663	12.878	39.3486	701.629	31.608	32.728	14.6973	21.922	21.922	4.82467
614	ID_6954511	Lens nigricans (M. Bieb.) Godr.	No	No	No	91	No	No	Lentil	ESP	Spain	Alicante, VALL DE ALCALA, Beniaia	38.77	-0.29	91	NA	516873	NA	WGS84	NA	1994MMDD	NA	NA	NA	NA	NA	NA	NA	21	16.5511	Semi-arid	19.2678	27.6074	24.0655	13.6364	21.1443	Sub-humid	OTHER	0	13.2613	13.0067	39.5099	702.475	32.108	32.92	15.2387	22.4027	22.4027	5.254
615	ID_6954502	Lens nigricans (M. Bieb.) Godr.	No	No	No	98	No	No	Lentil	ESP	Spain	Alicante, Jijona; La Carrasqueta, mas San Ignacio	38.61	-0.49	98	NA	11384-1	NA	WGS84	1030	19940514	NA	NA	NA	NA	NA	NA	NA	21	18.6232	Semi-arid	22.8802	31.8064	26.3813	14.827	23.9737	Sub-humid	CLAY	1	12.5525	12.953	39.6796	695.585	31.344	32.644	14.4093	21.6467	21.6467	4.714
616	GE_663338	Lens nigricans (M. Bieb.) Godr.	No	No	No	97	No	No	Lentil	ESP	Spain	Comunidad Valenciana Castellón El Toro. Corral de Botija.	39.9156	-0.80472	97	GBR004	050-CS-16	896474	WGS84	1462	20160616	110	10	NA	Spanish Institute for Agricultural and Food Research and Technology, INIA, Madrid, Spain.	INIA NC109609	NA	Available via SMTA	24	22.9603	Sub-humid	21.7174	32.9596	35.2941	22.3015	28.0682	Sub-humid	OTHER	0	10.5137	13.3287	41.4449	663.488	29.356	32.16	12.2853	4.01733	19.2707	3.13333
617	ID_6954675	Lens nigricans (M. Bieb.) Godr.	Yes	No	No	73	No	No	Lentil	ESP	Spain	Valencia, Jativa	38.9833	-0.516666	73	NA	75286	NA	WGS84	NA	19800614	NA	NA	NA	NA	NA	NA	NA	2	13.6289	Semi-arid	14.4256	18.1878	16.0405	9.02708	14.4202	Semi-arid	OTHER	0	16.6347	10.9673	40.8376	586.275	31.104	26.856	17.6173	24.1007	24.2347	9.97133
618	ID_6954584	Lens nigricans (M. Bieb.) Godr.	No	No	No	74	No	No	Lentil	ESP	Spain	Valencia, Bocairente; Pla de Bodí, Sierra de Mariola	38.78	-0.52	74	NA	66971-1	NA	WGS84	900	19870525	NA	NA	NA	NA	NA	NA	ex VAB-900244.	21	18.2842	Semi-arid	22.1824	30.5694	25.905	15.2535	23.4776	Sub-humid	CLAY	1	12.5332	12.7963	39.1852	698.714	31.324	32.656	14.4073	21.5013	21.6493	4.62933
619	ID_6954075	Lens nigricans (M. Bieb.) Godr.	No	No	No	76	No	No	Lentil	ESP	Spain	Castellon, CAUDIEL	40.02	-0.6	76	NA	1452237	NA	WGS84	NA	20120608	NA	NA	NA	NA	NA	NA	NA	21	18.0239	Semi-arid	15.676	23.7954	26.4339	16.4511	20.5891	Sub-humid	OTHER	0	12.6367	12.4407	42.0066	616.967	29.464	29.616	14.2313	6.512	20.6507	5.70467
620	ID_6954091	Lens nigricans (M. Bieb.) Godr.	No	No	No	76	No	No	Lentil	ESP	Spain	Castellon, CAUDIEL	40.03	-0.6	76	NA	1452238	NA	WGS84	NA	20120608	NA	NA	NA	NA	NA	NA	NA	21	18.0239	Semi-arid	15.676	23.7954	26.4339	16.4511	20.5891	Sub-humid	OTHER	0	12.6367	12.4407	42.0066	616.967	29.464	29.616	14.2313	6.512	20.6507	5.70467
621	ID_6954508	Lens nigricans (M. Bieb.) Godr.	No	No	No	76	No	No	Lentil	ESP	Spain	Castellon	40.04	-0.6	76	NA	1008220	NA	WGS84	NA	1994MMDD	NA	NA	NA	NA	NA	NA	NA	21	18.0239	Semi-arid	15.676	23.7954	26.4339	16.4511	20.5891	Sub-humid	OTHER	0	12.6367	12.4407	42.0066	616.967	29.464	29.616	14.2313	6.512	20.6507	5.70467
622	ID_6954086	Lens nigricans (M. Bieb.) Godr.	No	No	No	76	No	No	Lentil	ESP	Spain	Castellon, CAUDIEL	40.02	-0.61	76	NA	1452235	NA	WGS84	NA	20120608	NA	NA	NA	NA	NA	NA	NA	21	19.7422	Semi-arid	18.1269	26.5096	30.1247	18.6551	23.3541	Sub-humid	OTHER	0	11.5782	13.1303	42.3341	637.676	29.468	31.016	13.266	5.29933	19.9273	4.45733
623	ID_6954074	Lens nigricans (M. Bieb.) Godr.	No	No	No	76	No	No	Lentil	ESP	Spain	Castellon, CAUDIEL	40.03	-0.61	76	NA	1452236	NA	WGS84	NA	20120608	NA	NA	NA	NA	NA	NA	NA	21	19.7422	Semi-arid	18.1269	26.5096	30.1247	18.6551	23.3541	Sub-humid	OTHER	0	11.5782	13.1303	42.3341	637.676	29.468	31.016	13.266	5.29933	19.9273	4.45733
624	ID_6954554	Lens nigricans (M. Bieb.) Godr.	No	No	No	80	No	No	Lentil	ESP	Spain	Castellón, Caudiel (Alt Palància), Ombria de Sta. Bárbara	40.037	-0.627	80	NA	21860-1	JRV-565	WGS84	1200	19890514	NA	NA	NA	NA	NA	NA	NA	21	19.7422	Semi-arid	18.1269	26.5096	30.1247	18.6551	23.3541	Sub-humid	OTHER	0	11.5782	13.1303	42.3341	637.676	29.468	31.016	13.266	5.29933	19.9273	4.45733
[truncated: 108 more columns]

## Sheet: Legend
Column name	Description	Value	Source
FarmersPride_ID	Unique identifier in the Farmer's Pride in situ database. Rubio Teso et al. 2020	Alpha-numeric	Rubio Teso, M.L., Álvarez-Muñiz, C., Gaisberger, H., Kell, S., Lara-Romero, C., Magos Brehm, J., Maxted, N., Iriondo, J.M., 2020. In situ plant genetic resources in Europe: crop wild relatives. Report for the deliverable of the Farmer’s Pride Project: D1.2, ‘Knowledge of in situ resources/sites.’ Farmer's Pride: Conserving plant diversity for future generations. Project funded by the Horizon 2020…
Taxa_name	Name of the taxon in the database. Taxonomy following EURO+Med Plant database (https://www.emplantbase.org/home.html)	Text	Kell, unpublished results
Related_Crop	Name of the related crop	Text	Kell, unpublished results
Country_code_ISO3	ISO 3166-1 alpha-3 codes for countries	Alpha-numeric	International Organization for Standarization
Country_name	Name of the country	Text	-
Collecting_site_information	Information on collecting sites. Gathers information on locality, province and other administrative units when available	Text	Rubio Teso, M.L., Álvarez-Muñiz, C., Gaisberger, H., Kell, S., Lara-Romero, C., Magos Brehm, J., Maxted, N., Iriondo, J.M., 2020. In situ plant genetic resources in Europe: crop wild relatives. Report for the deliverable of the Farmer’s Pride Project: D1.
Latitude_decimal	Latitude expressed in decimal degrees	decimal degrees	Rubio Teso, M.L., Álvarez-Muñiz, C., Gaisberger, H., Kell, S., Lara-Romero, C., Magos Brehm, J., Maxted, N., Iriondo, J.M., 2020. In situ plant genetic resources in Europe: crop wild relatives. Report for the deliverable of the Farmer’s Pride Project: D1.
Longitude_decimal	Longitude expressed in decimal degrees	decimal degrees	Rubio Teso, M.L., Álvarez-Muñiz, C., Gaisberger, H., Kell, S., Lara-Romero, C., Magos Brehm, J., Maxted, N., Iriondo, J.M., 2020. In situ plant genetic resources in Europe: crop wild relatives. Report for the deliverable of the Farmer’s Pride Project: D1.
INSTCODE	Code of the Institution holding ex situ accessions or herbarium record of the in situ populations	Alpha-numeric	Rubio Teso, M.L., Álvarez-Muñiz, C., Gaisberger, H., Kell, S., Lara-Romero, C., Magos Brehm, J., Maxted, N., Iriondo, J.M., 2020. In situ plant genetic resources in Europe: crop wild relatives. Report for the deliverable of the Farmer’s Pride Project: D1.
COLLNUMB	Number of the collection in case of ex situ accessions	Alpha-numeric	Rubio Teso, M.L., Álvarez-Muñiz, C., Gaisberger, H., Kell, S., Lara-Romero, C., Magos Brehm, J., Maxted, N., Iriondo, J.M., 2020. In situ plant genetic resources in Europe: crop wild relatives. Report for the deliverable of the Farmer’s Pride Project: D1.
COLLCODE	Code of the collection mission in case of ex situ accessions	Alpha-numeric	Rubio Teso, M.L., Álvarez-Muñiz, C., Gaisberger, H., Kell, S., Lara-Romero, C., Magos Brehm, J., Maxted, N., Iriondo, J.M., 2020. In situ plant genetic resources in Europe: crop wild relatives. Report for the deliverable of the Farmer’s Pride Project: D1.
COORDDATUM	Datum of the coordinates	Alpha-numeric	Rubio Teso, M.L., Álvarez-Muñiz, C., Gaisberger, H., Kell, S., Lara-Romero, C., Magos Brehm, J., Maxted, N., Iriondo, J.M., 2020. In situ plant genetic resources in Europe: crop wild relatives. Report for the deliverable of the Farmer’s Pride Project: D1.
ELEVATION	Elevation of the populations (meters above sea level)	meters	Rubio Teso, M.L., Álvarez-Muñiz, C., Gaisberger, H., Kell, S., Lara-Romero, C., Magos Brehm, J., Maxted, N., Iriondo, J.M., 2020. In situ plant genetic resources in Europe: crop wild relatives. Report for the deliverable of the Farmer’s Pride Project: D1.
COLLDATE	Colleting date	YYYYMMDD	Rubio Teso, M.L., Álvarez-Muñiz, C., Gaisberger, H., Kell, S., Lara-Romero, C., Magos Brehm, J., Maxted, N., Iriondo, J.M., 2020. In situ plant genetic resources in Europe: crop wild relatives. Report for the deliverable of the Farmer’s Pride Project: D1.
SAMPSTAT	In case of ex situ accession type of material	100 = wild; 110 =natural; 120 = seminatural/wild; 200 = weedy	Rubio Teso, M.L., Álvarez-Muñiz, C., Gaisberger, H., Kell, S., Lara-Romero, C., Magos Brehm, J., Maxted, N., Iriondo, J.M., 2020. In situ plant genetic resources in Europe: crop wild relatives. Report for the deliverable of the Farmer’s Pride Project: D1.
COLLSRC	The occurrence of the habitat source	10= wild; 11 = Forest or woodland; 12= Schrubland; 13= Grassland; 14= Desert or tundra; 15= Aquatic habitat; 20= Farm or cultivated habitat; 21= Field; 22= Orchard; 23= Backyard, kitchen or home garden (urban, periurban or rural); 24= Fallow land; 25= Pasture; 26= Farm store; 27= Threshing floor; 28= Park; 30= Market or shop; 40= Insitute, Experimental Station, Research organization, Genebank; 50…	Rubio Teso, M.L., Álvarez-Muñiz, C., Gaisberger, H., Kell, S., Lara-Romero, C., Magos Brehm, J., Maxted, N., Iriondo, J.M., 2020. In situ plant genetic resources in Europe: crop wild relatives. Report for the deliverable of the Farmer’s Pride Project: D1.
DONORCODE	In case of ex situ accession code of the institution donating the accession	Alpha-numeric	Rubio Teso, M.L., Álvarez-Muñiz, C., Gaisberger, H., Kell, S., Lara-Romero, C., Magos Brehm, J., Maxted, N., Iriondo, J.M., 2020. In situ plant genetic resources in Europe: crop wild relatives. Report for the deliverable of the Farmer’s Pride Project: D1.
DONORNAME	In case of ex situ accession, name of the institurion donating the accession	Text	Rubio Teso, M.L., Álvarez-Muñiz, C., Gaisberger, H., Kell, S., Lara-Romero, C., Magos Brehm, J., Maxted, N., Iriondo, J.M., 2020. In situ plant genetic resources in Europe: crop wild relatives. Report for the deliverable of the Farmer’s Pride Project: D1.
DONORNUMB	In case of ex situ accession, code of the accession in the donor institute (=Accession number in donor institute)	Alpha-numeric	Rubio Teso, M.L., Álvarez-Muñiz, C., Gaisberger, H., Kell, S., Lara-Romero, C., Magos Brehm, J., Maxted, N., Iriondo, J.M., 2020. In situ plant genetic resources in Europe: crop wild relatives. Report for the deliverable of the Farmer’s Pride Project: D1.
DUPLSITE	In case of ex situ accession, name or code of the institution holding duplicates	Alpha-numeric	Rubio Teso, M.L., Álvarez-Muñiz, C., Gaisberger, H., Kell, S., Lara-Romero, C., Magos Brehm, J., Maxted, N., Iriondo, J.M., 2020. In situ plant genetic resources in Europe: crop wild relatives. Report for the deliverable of the Farmer’s Pride Project: D1.
REMARKS	Additional information not included in previous fields	Text	Rubio Teso, M.L., Álvarez-Muñiz, C., Gaisberger, H., Kell, S., Lara-Romero, C., Magos Brehm, J., Maxted, N., Iriondo, J.M., 2020. In situ plant genetic resources in Europe: crop wild relatives. Report for the deliverable of the Farmer’s Pride Project: D1.
ELC category	Ecogeographical Land Characterization unit assigned to the population from European ELC maps of Lens	Number form 1 to 28	Ecogeographical map Europe for Lens. Available at:
DeMartonneANNUAL	Annual De Martonne aridity index	Annual Mean Precipitation/(Annual Mean Temperature + 10)
DeMartonneMarch	De Martonne aritidy Index MARCH	(12*March mean precipitation)/(March mean Temperature+10)
DeMartonneApril	De Martonne aritidy Index APRIL	(12*April mean precipitation)/(April mean Temperature+10)
DeMartonneMay	De Martonne aritidy Index MAY	(12*May mean precipitation)/(May mean Temperature+10)
DeMartonneJune	De Martonne aritidy Index JUNE	(12*June mean precipitation)/(June mean Temperature+10)
FloweringDeMartonne	Mean of De Martonne monthly aridity indexes	(DeMartonneMarch+DeMartonneApril+DeMartonneMay+DeMartonneJune)/4
TEXTURE	Type of soil according to its contents in clay, sand and silt	Clay, Sandy-clay, Silty-clay, Silty-clay-loam
TEXTURE_CODE	Code assigned depending on the soil texture	1= clay, sandy-clay, silty-clay, silty-clay-loam; 0= other
bio_1	Annual Mean Temperature	°C	Worldclim
bio_2	Mean Diurnal Range (Mean of monthly (max temp - min temp))	°C	Worldclim
bio_3	Isothermality (BIO2/BIO7) (* 100)		Worldclim
bio_4	Temperature Seasonality (standard deviation *100)		Worldclim
bio_5	Max Temperature of Warmest Month	°C	Worldclim
bio_7	Temperature Annual Range (BIO5-BIO6)	°C	Worldclim
bio_8	Mean Temperature of Wettest Quarter	°C	Worldclim
bio_9	Mean Temperature of Driest Quarter	°C	Worldclim
bio_10	Mean Temperature of Warmest Quarter	°C	Worldclim
bio_11	Mean Temperature of Coldest Quarter	°C	Worldclim
bio_12	Annual Precipitation	mm	Worldclim
bio_13	Precipitation of Wettest Month	mm	Worldclim
bio_14	Precipitation of Driest Month	mm	Worldclim
bio_15	Precipitation Seasonality (Coefficient of Variation)	mm	Worldclim
bio_17	Precipitation of Driest Quarter	mm	Worldclim
bio_18	Precipitation of Warmest Quarter	mm	Worldclim
bio_19	Precipitation of Coldest Quarter	mm	Worldclim
prec_1	Mean Precipitation January	mm	Worldclim
prec_2	Mean Precipitation February	mm	Worldclim
prec_3	Mean Precipitation March	mm	Worldclim
prec_4	Mean Precipitation April	mm	Worldclim
prec_5	Mean Precipitation May	mm	Worldclim
prec_6	Mean Precipitation June	mm	Worldclim
prec_7	Mean Precipitation July	mm	Worldclim
prec_8	Mean Precipitation August	mm	Worldclim
prec_9	Mean Precipitation September	mm	Worldclim
prec_10	Mean Precipitation October	mm	Worldclim
prec_11	Mean Precipitation November	mm	Worldclim
prec_12	Mean Precipitation December	mm	Worldclim
tmax_1	Max Temperature January	°C	Worldclim
tmax_2	Max Termperature February	°C	Worldclim
tmax_3	Max Termperature March	°C	Worldclim
tmax_4	Max Temperature April	°C	Worldclim
tmax_5	Max Termperature May	°C	Worldclim
tmax_6	Max Temperature June	°C	Worldclim
tmax_7	Max Temperature July	°C	Worldclim
tmax_8	Max Temperature August	°C	Worldclim
tmax_9	Max Temperature September	°C	Worldclim
tmax_10	Max Temperature October	°C	Worldclim
tmax_11	Max Temperature November	°C	Worldclim
tmax_12	Max Termperature December	°C	Worldclim
tmean_1	Mean Temperature January	°C	Worldclim
tmean_2	Mean Termperature February	°C	Worldclim
tmean_3	Mean Termperature March	°C	Worldclim
tmean_4	Mean Temperature April	°C	Worldclim
tmean_5	Mean Termperature May	°C	Worldclim
tmean_6	Mean Temperature June	°C	Worldclim
tmean_7	Mean Temperature July	°C	Worldclim
tmean_8	Mean Temperature August	°C	Worldclim
tmean_9	Mean Temperature September	°C	Worldclim
tmean_10	Mean Temperature October	°C	Worldclim
tmean_11	Mean Temperature November	°C	Worldclim
tmean_12	Mean Termperature December	°C	Worldclim
tmin_1	Min Temperature January	°C	Worldclim
tmin_2	Min Termperature February	°C	Worldclim
tmin_3	Min Termperature March	°C	Worldclim
tmin_4	Min Temperature April	°C	Worldclim
tmin_5	Min Termperature May	°C	Worldclim
tmin_6	Min Temperature June	°C	Worldclim
tmin_7	Min Temperature July	°C	Worldclim
tmin_8	Min Temperature August	°C	Worldclim
tmin_9	Min Temperature September	°C	Worldclim
tmin_10	Min Temperature October	°C	Worldclim
tmin_11	Min Temperature November	°C	Worldclim
tmin_12	Min Termperature December	°C	Worldclim
ref_depth	Reference depth of the soil unit	Code	HWS Database
t_bs	Topsoil base saturation	%	HWS Database
t_caco3	Topsoil calcium carbonate content	% weight	HWS Database
t_caso4	Topsoil calcium sulphate (gypsum) content	% weight	HWS Database
t_cec_clay	Topsoil CEC due to clay fraction	cmol/kg	HWS Database
t_cec_soil	Topsoil CEC (soil)	cmol/kg	HWS Database
t_clay	Topsoil clay fraction	% weight	HWS Database
t_ece	Topsoil salinity	dS/m	HWS Database
t_esp	Topsoil sodicity	%	HWS Database
t_gravel	Topsoil gravel content	%vol.	HWS Database
t_oc	Topsoil organic Carbon	% weight	HWS Database
t_ph_h2o	Topsoil pH (H2O)	-log(H+)	HWS Database
t_ref_bulk	Topsoil reference bulk density	kg/dm3	HWS Database
t_sand	Topsoil sand fraction	% weight	HWS Database
t_silt	Topsoil silt fraction	% weight	HWS Database
t_teb	Topsoil total exchangeable bases	cmol/kg	HWS Database
t_awc1	Available soil water capacity (volumetric fraction) for h1 - topsoil	%	Soilgrids
t_awc2	Available soil water capacity (volumetric fraction) for h2 - topsoil	%	Soilgrids
t_awc3	Available soil water capacity (volumetric fraction) for h3 - topsoil	%	Soilgrids
t_awcts	Saturated water content (volumetric fraction) for tS - topsoil	%	Soilgrids
depth_rock	Depth to bedrock (R horizon) up to 200 cm	cm	Soilgrids
r_horizon	Probability of occurrence of R horizon	%	Soilgrids
t_bulk_dens	Bulk density (fine earth) in kg / cubic-meter - topsoil	kg / cubic-m	Soilgrids
t_cecsol	Cation exchange capacity of soil in cmolc/kg - topsoil	cmol / kg	Soilgrids
t_clay_cont	Clay content (0-2 micro meter) mass fraction in % - topsoil	%	Soilgrids
t_coarse_frag	Coarse fragments volumetric in %	%	Soilgrids
t_oc_dens	Soil organic carbon density in kg per cubic-m	kg / cubic-m	Soilgrids
t_oc_stock	Soil organic carbon stock in tons per ha	tonnes / ha	Soilgrids
t_oc_cont	Soil organic carbon content (fine earth fraction) in g per kg	g / kg	Soilgrids
t_ph_hox	Soil pH x 10 in H2O	index*10	Soilgrids
t_ph_kcl	Soil pH x 10 in KCl	index*10	Soilgrids
sodicity	Sodic soil grade	grade	Soilgrids
t_silt_cont	Silt content (2-50 micro meter) mass fraction in %	%	Soilgrids
t_sand_cont	Sand content (50-2000 micro meter) mass fraction in %	%	Soilgrids
t_soilwater_cap	Available soil water capacity (volumetric fraction) until wilting point	%	Soilgrids
alt	Elevation (meters above sea level)	m	Worldclim
aspect	Orientation	º	Derived from SRTM DEM
eastness	Eastness . Values close to 1 if East trend orientation, - 1 if West trend orientation, 0 if North or South trend		Derived from SRTM DEM
northness	Northness. Values close to 1 if North trend orientation, - 1 if South trend, 0 if East or West trend		Derived from SRTM DEM
slope	Slope	º	Derived from SRTM DEM
srad_1	Solar radiation January	MJ m-2	Worldclim2
srad_2	Solar radiation February	MJ m-2	Worldclim2
srad_3	Solar radiation March	MJ m-2	Worldclim2
srad_4	Solar radiation April	MJ m-2	Worldclim2
srad_5	Solar radiarion May	MJ m-2	Worldclim2
srad_6	Solar radiation June	MJ m-2	Worldclim2
srad_7	Solar radiation July	MJ m-2	Worldclim2
srad_8	Solar radiation August	MJ m-2	Worldclim2
srad_9	Solar radiation September	MJ m-2	Worldclim2
srad_10	Solar radiation October	MJ m-2	Worldclim2
srad_11	Solar radiation November	MJ m-2	Worldclim2
srad_12	Solar radiation December	MJ m-2	Worldclim2
srad_annual	Annual solar radiation	MJ m-2	Worldclim2
