# Supplementary material for: Searching for Abiotic Tolerant and Biotic Stress Resistant Wild Lentils for Introgression Breeding Through Predictive Characterization
Source: Front Plant Sci. 2022 Mar 3;13:817849. doi: 10.3389/fpls.2022.817849 (PMC8928559; doi:10.3389/fpls.2022.817849)
Supplement: Supplementary file 6 [file Table_6.XLSX]

## Sheet: SM6_RubioTesoetal
Supplementary Material 6: List of top variables chosen by the Random Forest algorithm (in blue font), shown per group of variables and ordered by Mean Decrease Accuracy Value. Variables in red are correlated according to the bivariate correlations (See Supplementary Material 7)
Type of variable	Order	Variable code	Variable description	Mean Decrease Accuracy
BIOCLIMATIC	1	bio_1	Annual Mean Temperature	30.8126
	2	tmean_10	Mean Temperature October	29.3481
	3	tmean_11	Mean Temperature November	28.4008
	4	tmean_4	Mean Temperature April	27.7972
	5	tmean_9	Mean Temperature September	27.0491
	6	tmax_11	Max Temperature November	26.9265
	7	bio_10	Mean Temperature of the warmest quarter	25.2935
	8	tmean_12	Mean Temperature December	25.0448
	9	tmean_8	Mean Temperature August	24.8573
	10	tmin_9	Min Temperature September	24.5394
	11	tmax_12	Max Temperature December	24.3585
	12	tmax_10	Max Temperature October	23.7966
	13	tmin_8	Min Temperature August	23.7106
	14	tmean_7	Mean Temperature July	23.5938
	15	tmin_4	Min Temperature April	23.4361
Type of variable	Order	Variable code	Variable description	Mean Decrease Accuracy
EDAPHIC	1	t_bulk_dens	Bulk density (fine earth) in kg / cubic-meter - topsoil	34.9264
	2	t_oc_stock	Soil organic carbon stock in tons per ha	34.1885
	3	t_oc_cont	Soil organic carbon content (fine earth fraction) in g per kg	33.6581
	4	t_awcts	Saturated water content (volumetric fraction) for tS - topsoil	33.0804
	5	t_oc_dens	Soil organic carbon density in kg per cubic-m	32.3204
	6	t_teb	Topsoil total exchangeable bases	29.142
	7	t_silt	Topsoil silt fraction	28.7501
	8	t_soilwater_cap	Available soil water capacity (volumetric fraction) until wilting point	28.5436
	9	t_sand	Topsoil sand fraction	28.2529
	10	t_awc3	Available soil water capacity (volumetric fraction) for h3 - topsoil	27.8352
	11	t_awc2	Available soil water capacity (volumetric fraction) for h2 - topsoil	27.5667
	12	t_awc1	Available soil water capacity (volumetric fraction) for h1 - topsoil	27.4741
	13	t_clay_cont	Clay content (0-2 micro meter) mass fraction in % - topsoil	26.6703
	14	t_sand_cont	Sand content (50-2000 micro meter) mass fraction in %	26.4371
	15	t_ph_hox	Soil pH x 10 in H2O	26.3455
Type of variable		Variable code	Variable description	Mean Decrease Accuracy
GEOPHYSIC	1	srad_annual	Annual solar radiation	67.754
	2	srad_6	Solar radiation June	64.6459
	3	srad_2	Solar radiation February	64.2354
	4	srad_9	Solar radiation September	63.8258
	5	srad_7	Solar radiation July	63.5961
	6	srad_3	Solar radiation March	60.7492
	7	srad_4	Solar radiation April	58.6422
	8	srad_8	Solar radiation August	58.3461
	9	srad_10	Solar radiation October	57.4416
	10	srad_5	Solar radiarion May	57.3577
	11	srad_1	Solar radiation January	52.0347
	12	DECLATITUDE	Latitude (cell centroid)	47.2086
	13	DECLONGITUDE	Longitude (cell centroid)	26.9701
	14	srad_12	Solar radiation December	25.1279
	15	srad_11	Solar radiation November	25.0051
