# Supplementary material for: Searching for Abiotic Tolerant and Biotic Stress Resistant Wild Lentils for Introgression Breeding Through Predictive Characterization
Source: Front Plant Sci. 2022 Mar 3;13:817849. doi: 10.3389/fpls.2022.817849 (PMC8928559; doi:10.3389/fpls.2022.817849)
Supplement: Supplementary file 7 [file Table_7.XLSX]

## Sheet: SM7_RubioTesoetal
Supplementary Material 7: Table of bivariate correlations of the first 15 variables chosen by the Random Forest algorithm according to their Mean Decrease Accuracy values (See Supplementary Material 6). Number in brackets indicate selection order. Red values have Person correlation coefficient >0.50| and p-value <0.05, and considered to be correlated variables. Number in brackets relate to the va…
BIOCLIMATIC COMPONENT	bio_1 (1)	tmean_10	tmean_11	tmean_4	tmean_9	tmax_11	bio_10	tmean_12	tmean_8	tmin_9	tmax_12	tmax_10	tmin_8	tmean_7	tmin_4
bio_1 (1)	0	0.986	0.974	0.976	0.971	0.967	0.935	0.926	0.938	0.938	0.926	0.933	0.91	0.919	0.934
tmean_10	0.986	0	0.978	0.967	0.973	0.965	0.924	0.911	0.926	0.947	0.9	0.944	0.917	0.901	0.938
tmean_11	0.974	0.978	0	0.93	0.925	0.96	0.857	0.971	0.861	0.944	0.946	0.887	0.889	0.83	0.932
tmean_4	0.976	0.967	0.93	0	0.964	0.924	0.949	0.85	0.94	0.925	0.842	0.924	0.916	0.928	0.95
tmean_9	0.971	0.973	0.925	0.964	0	0.953	0.977	0.831	0.981	0.908	0.849	0.969	0.901	0.965	0.89
tmax_11	0.967	0.965	0.96	0.924	0.953	0	0.893	0.911	0.907	0.859	0.949	0.965	0.816	0.878	0.845
bio_10	0.935	0.924	0.857	0.949	0.977	0.893	0	0.746	0.996	0.871	0.767	0.935	0.898	0.996	0.862
tmean_12	0.926	0.911	0.971	0.85	0.831	0.911	0.746	0	0.756	0.89	0.971	0.789	0.813	0.72	0.874
tmean_8	0.938	0.926	0.861	0.94	0.981	0.907	0.996	0.756	0	0.866	0.788	0.944	0.89	0.996	0.848
tmin_9	0.938	0.947	0.944	0.925	0.908	0.859	0.871	0.89	0.866	0	0.824	0.806	0.981	0.842	0.977
tmax_12	0.926	0.9	0.946	0.842	0.849	0.949	0.767	0.971	0.788	0.824	0	0.846	0.749	0.753	0.8
tmax_10	0.933	0.944	0.887	0.924	0.969	0.965	0.935	0.789	0.944	0.806	0.846	0	0.793	0.926	0.801
tmin_8	0.91	0.917	0.889	0.916	0.901	0.816	0.898	0.813	0.89	0.981	0.749	0.793	0	0.876	0.962
tmean_7	0.919	0.901	0.83	0.928	0.965	0.878	0.996	0.72	0.996	0.842	0.753	0.926	0.876	0	0.83
tmin_4	0.934	0.938	0.932	0.95	0.89	0.845	0.862	0.874	0.848	0.977	0.8	0.801	0.962	0.83	0
EDAPHIC COMPONENT	t_bulk_dens (1)	t_oc_stock	t_oc_cont	t_awcts	t_oc_dens	t_teb (2)	t_silt	t_soilwater_cap (3)	t_sand (4)	t_awc3	t_awc2	t_awc1	t_clay_cont	t_sand_cont	t_ph_hox (5)
t_bulk_dens (1)	0	-0.866	-0.848	-0.931	-0.852	0	0	0	0	-0.624	-0.637	-0.649	0	0	0.673
t_oc_stock	-0.866	0	0.961	0.812	0.907	0	0	0	0	0	0	0	0	0	-0.632
t_oc_cont	-0.848	0.961	0	0.756	0.792	0	0	0	0	0.513	0.511	0.529	0	0	-0.634
t_awcts	-0.931	0.812	0.756	0	0.835	0	0	0	0	0	0	0	0	0	0
t_oc_dens	-0.852	0.907	0.792	0.835	0	0	0	0	0	0	0	0	0	0	-0.573
t_teb (2)	0	0	0	0	0	0	0.548	0	0	0	0	0	0	0	0
t_silt	0	0	0	0	0	0.548	0	0	0	0	0	0	0	0	0
t_soilwater_cap (3)	0	0	0	0	0	0	0	0	0	0	0	0	0.789	-0.801	0
t_sand (4)	0	0	0	0	0	0	0	0	0	0	0	0	0	0	0
t_awc3	-0.624	0	0.513	0	0	0	0	0	0	0	0.946	0.952	-0.628	0	0
t_awc2	-0.637	0	0.511	0	0	0	0	0	0	0.946	0	0.959	-0.64	0	0
t_awc1	-0.649	0	0.529	0	0	0	0	0	0	0.952	0.959	0	-0.674	0.519	0
t_clay_cont	0	0	0	0	0	0	0	0.789	0	-0.628	-0.64	-0.674	0	-0.851	0
t_sand_cont	0	0	0	0	0	0	0	-0.801	0	0	0	0.519	-0.851	0	0
t_ph_hox (5)	0.673	-0.632	-0.634	0	-0.573	0	0	0	0	0	0	0	0	0	0
GEOPHYSIC COMPONENT	srad_annual	srad_6	srad_2	srad_9	srad_7	srad_3	srad_4	srad_8	srad_10	srad_5	srad_1	DECLATITUDE	DECLONGITUDE	srad_12	srad_11
srad_annual (1)	0	0.958	0.958	0.973	0.943	0.965	0.954	0.959	0.964	0.952	0.899	-0.832	0	0	0
srad_6	0.958	0	0.87	0.927	0.969	0.906	0.934	0.955	0.881	0.964	0.764	-0.832	0	0	0
srad_2	0.958	0.87	0	0.915	0.855	0.946	0.9	0.871	0.934	0.887	0.941	-0.775	0	0	0
srad_9	0.973	0.927	0.915	0	0.941	0.912	0.883	0.98	0.976	0.876	0.84	-0.895	0	0	0
srad_7	0.943	0.969	0.855	0.941	0	0.892	0.914	0.973	0.873	0.905	0.74	-0.87	0	0	0
srad_3	0.965	0.906	0.946	0.912	0.892	0	0.961	0.903	0.906	0.928	0.884	-0.766	0	0	0
srad_4	0.954	0.934	0.9	0.883	0.914	0.961	0	0.888	0.859	0.965	0.856	-0.707	0	0	0
srad_8	0.959	0.955	0.871	0.98	0.973	0.903	0.888	0	0.931	0.89	0.77	-0.893	0	0	0
srad_10	0.964	0.881	0.934	0.976	0.873	0.906	0.859	0.931	0	0.857	0.889	-0.86	0	0	0
srad_5	0.952	0.964	0.887	0.876	0.905	0.928	0.965	0.89	0.857	0	0.833	-0.714	0	0	0
srad_1	0.899	0.764	0.941	0.84	0.74	0.884	0.856	0.77	0.889	0.833	0	-0.599	0	0	0
DECLATITUDE	-0.832	-0.832	-0.775	-0.895	-0.87	-0.766	-0.707	-0.893	-0.86	-0.714	-0.599	0	0	0	0
DECLONGITUDE (2)	0	0	0	0	0	0	0	0	0	0	0	0	0	0	0
srad_12 (3)	0	0	0	0	0	0	0	0	0	0	0	0	0	0	0.98
srad_11	0	0	0	0	0	0	0	0	0	0	0	0	0	0.98	0
