# Supplementary material for: Searching for Abiotic Tolerant and Biotic Stress Resistant Wild Lentils for Introgression Breeding Through Predictive Characterization
Source: Front Plant Sci. 2022 Mar 3;13:817849. doi: 10.3389/fpls.2022.817849 (PMC8928559; doi:10.3389/fpls.2022.817849)
Supplement: Supplementary file 8 [file Table_8.XLSX]

## Sheet: SM8_RubioTesoetal
Supplementary Material 8: Variable values describing each of the ecogeographic categories of the Ecogeographic Land Characterization map for lentil wild species (Bio 1 values expressed in ºC). Mean, median, maximum, minimum and standard deviation values shown.
ELC category	BIOCLIMATIC COMPONENT - Mean Values	GEOPHYSIC COMPONENT - Mean Values			EDAPHIC COMPONENT - Mean Values				BIOCLIMATIC COMPONENT - Median values	GEOPHYSIC COMPONENT - Median Values			EDAPHIC COMPONENT - Median Values				BIOCLIMATIC COMPONENT - Max Values	GEOPHYSIC COMPONENT - Max Values			EDAPHIC COMPONENT - Max Values				BIOCLIMATIC COMPONENT - Min Values	GEOPHYSIC COMPONENT - Min Values			EDAPHIC COMPONENT - Min Values				BIOCLIMATIC COMPONENT - Standard Deviation Values	GEOPHYSIC COMPONENT - Standard Deviation Values			EDAPHIC COMPONENT - Standard Deviation Values
	bio_1	srad_12	srad_annual	LONGITUD	t_sand	t_teb	t_bulk_dens	t_soilwater_cap	bio_1	srad_12	srad_annual	LONGITUD	t_sand	t_teb	t_bulk_dens	t_soilwater_cap	bio_1	srad_12	srad_annual	LONGITUD	t_sand	t_teb	t_bulk_dens	t_soilwater_cap	bio_1	srad_12	srad_annual	LONGITUD	t_sand	t_teb	t_bulk_dens	t_soilwater_cap	bio_1	srad_12	srad_annual	LONGITUD	t_sand	t_teb	t_bulk_dens	t_soilwater_cap
1	21.3477	0.707387	20065.2	16.246	41.5072	12.9278	1528.12	9.93557	21.384	0.6764	19998.7	12.7526	40	14.9	1533.55	8.85	26.1963	1.43333	21930.3	44.7943	90	50.8	1608.88	21.975	15.9017	0.4148	16484.2	-13.2057	0	0	1406.07	3.1	1.95355	0.116981	843.842	15.7128	25.9132	8.7152	22.7483	3.53485
2	18.6381	0.820452	18067.4	21.0036	34.6506	22.3896	1518.41	22.3486	18.1822	0.8184	18012.9	27.7943	39	19.8	1524.9	22.575	25.7687	1.445	21497.8	44.7943	80	59.5	1618.57	38.925	15.9017	0.352	13399.8	-25.7474	0	0	1219.8	9.625	2.0272	0.150046	1173.78	19.2419	11.4023	11.6558	34.1006	2.7664
3	17.8846	0.9455	17533.2	5.91461	72.0019	5.56016	1495.57	21.7176	17.2037	0.9504	17528.5	-5.03902	79	5.7	1511.59	21.45	25.2602	1.44	21317.2	44.4193	90	19	1597.15	44.05	15.902	0.4496	13458.9	-31.2474	0	0	1038.7	15.1	2.06012	0.168295	1245.97	17.9404	21.2122	2.8703	69.2781	2.48334
4	16.5118	1.12667	13344.2	-31.164	0	0	1325.78	27.8	16.5118	1.12667	13344.2	-31.164	0	0	1325.78	27.8	16.5118	1.12667	13344.2	-31.164	0	0	1325.78	27.8	16.5118	1.12667	13344.2	-31.164	0	0	1325.78	27.8	NA	NA	NA	NA	NA	NA	NA	NA
5	16.5744	1.03074	13720.3	-28.5807	0	0	1241.52	27.275	16.361	1.0272	13883.6	-27.3307	0	0	1233.55	27.275	17.1382	1.10941	13933.9	-27.2474	0	0	1261.45	27.5	16.224	0.9556	13343.3	-31.164	0	0	1229.55	27.05	0.493021	0.0769668	327.412	2.23762	0	0	17.3782	0.225
6	1.04887	0.349665	7440.05	-19.0315	42.6571	14.6438	1411	15.7614	1.27	0.348	7433.5	-19.4557	43	15.6	1397.35	15.925	2.68633	0.4596	7696.42	-14.6224	77	15.6	1585.47	18.525	-2.7485	0.2424	7197.33	-22.0807	0	0	1329.18	13.05	0.958264	0.0391539	118.854	2.0451	10.7451	3.45081	42.0061	0.864379
7	0.944353	0.312238	9301.25	-5.85232	36.4258	20.5502	1325.91	20.1327	0.989333	0.3104	7425.25	-14.7474	43	15.6	1362.5	19.675	2.87517	0.4624	15558	15.7943	76	34.5	1574.82	27.825	-5.16733	0.1912	7074.58	-23.2057	0	0	1115.38	15.8	1.15957	0.0410171	2787	13.6559	11.6272	8.28671	93.7255	2.1313
8	-0.247027	0.285463	8595.96	-2.68413	60.0642	5.73132	1201.92	19.5854	0.758833	0.2984	8391.42	7.25264	77	4.1	1222.47	18.85	2.88979	0.510588	15627	17.7943	88	31.7	1482.47	39.4	-15.9722	0.022	6667	-31.2474	0	0	519.475	12.75	3.27726	0.0833874	1682.8	15.5042	28.7307	5.08209	114.7	2.85255
9	-0.120137	0.246429	7694.58	29.3776	0	0	1412.43	16.4625	-0.120137	0.246429	7694.58	29.3776	0	0	1412.43	16.4625	0.446726	0.292857	7756.08	30.586	0	0	1421.93	17.175	-0.687	0.2	7633.08	28.1693	0	0	1402.93	15.75	0.801665	0.0656599	86.9741	1.70884	0	0	13.435	1.00763
10	0.291674	0.213325	8466.98	32.8084	22.1432	34.9731	1231.88	19.8719	0.212334	0.21	8172.42	32.586	20	31.4	1243.15	19.025	2.88983	0.3464	17438.9	44.7943	76	59.5	1449.35	44.075	-3.94217	0.1164	7478.42	11.0026	0	0	882.55	12.875	1.35918	0.0217627	1426.31	6.90368	10.9095	7.86823	75.0269	3.28145
11	0.454818	0.23121	8357.25	29.6524	60.1551	4.35575	1248.22	19.7592	0.6935	0.2248	8306.67	30.2526	50	5.2	1255.57	19.225	2.88983	0.403333	17242.8	44.7943	90	31.7	1425.88	42.625	-12.2402	0.0908	6882.75	7.71098	0	0	736.4	11.975	1.59478	0.0346535	883.554	9.2908	25.2199	2.63953	69.2714	2.63538
12	8.36817	0.425755	17794.2	14.5537	41.1129	19.1597	1424.74	22.3714	8.45892	0.4252	17539.3	24.0235	43	15.6	1430.49	22.2375	8.6945	0.5264	22201.7	33.336	43	37.6	1505.43	26.7	6.78933	0.338	14882.5	-16.664	28	13.8	1275.2	20.35	0.355744	0.0365864	1122.56	18.7204	3.61284	6.35552	42.7758	1.20469
13	8.45163	0.496745	15881.4	20.4723	72	5.66364	1362.36	22.9943	8.56933	0.5088	15517.5	16.586	75	4.2	1360.96	23.0625	8.689	0.558	17415.7	32.1276	83	15.6	1467.32	24.5	7.834	0.4104	15013.9	14.9193	43	1.5	1289.5	21.425	0.255073	0.0526124	931.901	6.46563	13.2089	4.91223	53.9266	0.995852
14	8.15795	0.508602	10147.9	16.001	62.5738	7.29143	1463.38	13.2074	8.25517	0.5016	10229.9	16.9193	80	5.9	1470.6	13.1	8.69717	0.61	11520.6	21.5443	90	59.5	1552.15	20.35	6.4575	0.4452	9383	8.25264	0	0	1313.1	5.975	0.388485	0.0334464	322.642	3.61347	25.0749	5.28326	42.1568	2.38171
15	7.55693	0.494969	10907.4	10.2404	34.1835	23.4192	1363.68	21.5047	7.8975	0.49	10650.6	11.961	37	24.8	1411.03	21.85	8.69717	0.7428	19452.2	22.211	76	59.5	1532.97	37.375	2.8965	0.1964	7233.75	-22.414	0	0	977.05	8.425	1.09508	0.0771764	1879.5	8.21268	10.2796	11.755	124.805	2.67978
16	6.35028	0.467855	9939.32	8.70284	55.2569	4.85197	1286.38	19.7998	6.536	0.4592	9638.71	11.211	49	4.3	1278.75	19.9	8.69717	0.764	17302.5	22.4193	90	31.7	1520.53	39.375	2.89	0.2788	7053.92	-24.539	0	0	707.95	9.325	1.59164	0.0892664	1552.6	8.68759	24.4127	3.91524	101.204	2.57177
17	6.89424	0.399979	10617.8	25.4858	45.968	6.5022	1445.06	14.3582	6.82233	0.39	10621.3	24.8776	35	5.7	1447.64	14.25	8.62833	0.4788	11493.7	33.5443	90	45.4	1545.95	19.9	4.637	0.31	9334.08	20.3776	0	0	1319.8	7.475	0.633947	0.0375732	349.273	2.94287	20.6796	4.07177	34.8742	2.38265
18	6.47462	0.328062	11750.8	34.5333	28.5977	22.415	1380.26	24.096	6.702	0.3276	11188	36.0026	25	18.6	1391.45	24.4	8.697	0.4888	17989.4	44.7943	76	59.5	1540.65	36.925	2.89	0.1592	7219.33	15.586	0	0	987.6	8.325	1.41462	0.0610659	2121.75	7.08185	10.2395	11.3212	65.6592	3.2053
19	4.88563	0.306563	10107.4	31.0923	49.5548	5.13366	1317.64	21.5645	4.7755	0.3	9788.25	30.8776	35	5.7	1313.38	21.85	8.697	0.4952	17753.2	44.7943	90	31.7	1526.8	52.2	2.89	0.168	7295.17	12.836	0	0	760.2	9.8	1.26802	0.0566606	1240.71	7.23833	23.5305	2.67461	63.2562	3.00705
20	14.9629	0.636489	18212.8	-1.72274	64.6088	11.4541	1510.18	16.7409	15.3117	0.63	18497.6	-1.87236	72	6.8	1509.85	16.875	15.9013	1.07	19791.8	37.5026	89	27.1	1569.78	20.775	10.356	0.3712	15246.1	-9.70569	0	0	1431.82	10.825	1.04738	0.0918152	1086.4	4.2458	19.2106	7.38012	19.6798	1.65982
21	13.5114	0.646019	16497	15.1058	38.1286	21.3879	1482.11	22.9398	13.849	0.654	16673.3	15.961	40	19.8	1488.3	22.925	15.9015	1.1275	22239.5	44.7943	58	59.5	1569.57	41.15	8.70667	0.2992	12914.8	-17.8724	0	0	1232.57	14.65	1.66172	0.116145	1341.42	15.366	9.50651	10.4094	33.0425	1.98587
22	13.8187	0.74378	15855.1	5.03462	64.5244	5.48421	1452.6	21.8087	14.1073	0.7396	15681	1.66931	74	5.2	1463.53	21.65	15.9015	1.195	21977.6	41.836	90	15.6	1550.47	37.375	8.76667	0.4188	12737	-28.7474	0	0	1101.93	16.425	1.47249	0.130515	1247.75	13.8983	18.6812	2.44471	51.0173	2.40738
23	9.51714	0.574056	10352.7	10.5084	63.5447	7.02299	1461.53	12.9044	9.27675	0.5556	10002.6	11.1276	74	3.6	1464.45	12.45	13.3733	0.876667	15970.7	22.336	90	59.5	1576.65	19.875	8.69733	0.464	9362.25	-7.49736	0	0	1286.1	6.15	0.73558	0.0544305	1078.87	5.35376	25.2343	6.39736	42.4062	2.96396
24	10.6983	0.614702	12224.8	7.6466	33.7391	20.4412	1453.38	22.5279	10.4952	0.6068	12218	5.46098	37	15.6	1467	22.525	15.8244	0.962273	19394.8	27.7526	76	68.2	1590.35	35.775	8.69733	0.3092	8231.25	-10.3307	0	0	1001.17	8.1	1.26426	0.0913122	1648.22	8.6515	11.2169	12.2354	52.4569	2.1098
25	10.4146	0.663814	11670.3	2.18513	55.0837	5.13867	1387.36	21.8347	10.0599	0.678	11957.5	-0.205691	42	4.3	1407.25	21.95	15.8982	1.06368	17118.5	25.1276	90	16.9	1536.47	37.45	8.69733	0.4056	8039.17	-31.2474	0	0	936.875	9.4	1.32119	0.102839	1859.1	9.07999	21.3375	3.09754	88.7386	2.16208
26	9.70704	0.479838	11912.7	22.1901	89.5192	2.01154	1496.52	13.5846	9.70233	0.48	11926	22.211	90	2	1496.5	13.375	9.94283	0.484	12063.6	22.3776	90	2.6	1506.05	16.6	8.7135	0.4576	10731.8	20.836	87	2	1473.53	10.6	0.156981	0.00324793	177.608	0.204041	0.610059	0.083205	6.15041	1.60984
27	10.1406	0.443401	13471.5	34.8799	27.6886	24.1687	1444.05	25.2778	10.002	0.44	12840.8	35.086	28	22.1	1450.2	25.25	15.2013	0.6852	17952.7	44.7943	76	59.5	1553.68	34.75	8.69733	0.2796	11287.8	20.2943	0	0	1118.1	17.4	1.02965	0.0576107	1678.64	6.59444	13.2684	10.4256	34.4779	1.54052
28	10.3981	0.472428	13391.5	35.372	61.0628	5.17769	1408.95	24.6161	10.0613	0.4668	13148.4	38.0443	49	4.3	1418.64	24.725	14.8812	0.682	17663.4	44.7943	90	18.6	1507.68	36.75	8.69783	0.3044	11339.8	20.211	0	0	1064.53	16.725	1.34499	0.0681969	1117.81	6.80944	17.8406	2.86416	55.1926	1.58006
