# Supplementary material for: Searching for Abiotic Tolerant and Biotic Stress Resistant Wild Lentils for Introgression Breeding Through Predictive Characterization
Source: Front Plant Sci. 2022 Mar 3;13:817849. doi: 10.3389/fpls.2022.817849 (PMC8928559; doi:10.3389/fpls.2022.817849)
Supplement: Supplementary file 9 [file Table_9.XLSX]

## Sheet: SM9_RubioTesoetal
Supplementary Material 9: Populations of wild relatives of lentils in Europe selected through the Environmental Filtering Method of the Predictive Characterization technique and potentially tolerant to following abiotic stresses: Drought, soil salinity and waterlogging. Description of each field can be found in the Legend sheet.
		Taxa	Unique ID	IarDMf	IarDM	Latitude	Longitude	Country	Collecting site information	ELC category
Drought tolerant	1	Lens nigricans (M. Bieb.) Godr.	ID_6954734	10.7159	13.9421	37.1333	24.5	Greece	Serifos. 1-2 km S to SW of Livadion. Ep. Keas; Nom. Kikladon	2
	2	Lens nigricans (M. Bieb.) Godr.	ID_6954730	10.7866	13.8332	37.4	24.9	Greece	Siros. The mt N of Finikas. Ep. Sirou, Nom. Kikladon	2
	3	Lens nigricans (M. Bieb.) Godr.	ID_6954729	10.8779	14.0694	37.45	24.9333	Greece	Siros. Mt. Siringas. Ep. Sirou; Nom. Kikladon	2
	4	Lens lamottei Czefr.	GE_222367	11.4315	12.008	38.7775	0.11889	Spain	Close to Petronor gas station and carob trees, Javea, Alicante province	2
	5	Lens lamottei Czefr.	ID_6953881	12.0725	12.1471	38.74	0.18	Spain	La Granadella, Xabia, Alicante province	2
	6	Lens lamottei Czefr.	GE_222365	12.0725	12.1471	38.7558	0.16	Spain	Tossal del Rebaldi, Javea, Alicante province	2
	7	Lens nigricans (M. Bieb.) Godr.	GE_222437	13.6243	11.7533	38.3333	-1.5	Spain	Hozel del Lino, Murcia	2
	8	Lens lamottei Czefr.	GE_222366	14.2107	13.282	38.7403	-0.01694	Spain	Calvari, Jalon, Alicante province	2
	9	Lens lamottei Czefr.	GE_222343	14.4202	13.6289	38.9833	-0.516667	Spain	Castle hillside, Xativa, Valencia province	2
	10	Lens nigricans (M. Bieb.) Godr.	ID_6954675	14.4202	13.6289	38.9833	-0.516666	Spain	Jativa, Valencia province	2
	11	Lens nigricans (M. Bieb.) Godr.	ID_6954474	14.4385	13.4021	38.77	-0.07	Spain	Jalón; Calvari, Alicante province	2
	12	Lens ervoides (Brign.) Grande	ID_6953173	14.5949	12.5468	36.9	38.9167	Turkey	29 km South of Urfa on road to Akcakale, In pine woodland. Koruklu, Urfa	2
	13	Lens nigricans (M. Bieb.) Godr.	ID_6954230	14.7374	13.36	38.66	-0.05	Spain	Jalon, Alicante province	2
		Taxa	Unique ID	Soil salinity (conductivity)		Latitude	Longitude	Country	Collecting site information	ELC category
Salinity tolerant	1	Lens lamottei Czefr.	ID_6953872	2.1		42.9681	2.98863	France	La Palme [INSEE:11188], Aude	21
		Taxa	Unique ID	Soil Texture	IarDM	Latitude	Longitude	Country	Collecting site information	ELC cat
Waterlogging tolerance	1	Lens culinaris subsp. orientalis (Boiss.) Ponert	ID_6952438	CLAY	40.1106	38.5239	22.5028	Greece	Fokídos, Parnassidhos, NW Ag. Triada	21
	2	Lens ervoides (Brign.) Grande	ID_6953356	CLAY	35.7711	38.6333	22.3667	Greece	The Amvlema-pass, N of Amphissia. Ep. Parnassidos. Nom. Fokidos	21
	3	Lens ervoides (Brign.) Grande	GE_222062	CLAY	34.3765	36.1333	36.1667	Turkey	Harbiye edge of village on road leading south	2
	4	Lens ervoides (Brign.) Grande	GE_222085	CLAY	33.2099	36.1	35.95	Turkey	2 km from Samandagi on road to Kaburluk	2
	5	Lens nigricans (M. Bieb.) Godr.	ID_6954642	CLAY	33.0736	42.61	-2.5	Spain	Bernedo; Peña Alta. At the foot of a limestone rocky place. Rocky flat area, organic matter. Álava province	24
	6	Lens nigricans (M. Bieb.) Godr.	ID_6954569	CLAY	33.0736	42.616	-2.50749	Spain	Peña Alta, Bernedo, Alava province	24
	7	Lens nigricans (M. Bieb.) Godr.	ID_6954460	CLAY	32.8477	46.6907	2.51218	France	La Groutte	24
	8	Lens nigricans (M. Bieb.) Godr.	ID_6954619	CLAY	31.967	44.4333	33.7833	Ukraine	near Orlinoye sett.	27
	9	Lens culinaris subsp. orientalis (Boiss.) Ponert	ID_6952604	CLAY	29.43	44.4833	33.7167	Ukraine	Shirokoye sett., Chernaya river valley	27
	10	Lens ervoides (Brign.) Grande	ID_6953026	CLAY	29.43	44.4833	33.7167	Ukraine	Sevastopol	27
	11	Lens nigricans (M. Bieb.) Godr.	ID_6954771	CLAY	29.3736	41.31	0.91	Spain	Cornudella de Montsant; Albarca. Tarragona province	21
	12	Lens nigricans (M. Bieb.) Godr.	ID_6954710	CLAY	29.0058	44.75	34.4	Ukraine	Demerdzhi mntn, road to top	27
	13	Lens ervoides (Brign.) Grande	ID_6953338	CLAY	28.9808	44.4	33.7667	Ukraine	near Foros sett.	27
	14	Lens lamottei Czefr.	ID_6953903	CLAY	28.9144	36.625	-5.3273	Spain	Cortes de la Frontera: Sierra de los Pinos. Málaga province	21
	15	Lens nigricans (M. Bieb.) Godr.	ID_6954618	CLAY	28.9144	36.632	-5.321	Spain	Cortes de la Frontera; Sierra de los Pinos. Elevation 700-1000 m. Malaga province	21
	16	Lens ervoides (Brign.) Grande	ID_6953339	CLAY	28.0088	44.4167	33.9333	Ukraine	near Opolznevoye sett.	27
	17	Lens nigricans (M. Bieb.) Godr.	ID_6954246	CLAY	27.6136	44.4667	33.7611	Ukraine	Sevastopol	27
	18	Lens nigricans (M. Bieb.) Godr.	ID_6954658	CLAY	25.7983	38.2337	-2.6699	Spain	Segura de la Sierra: Forest path to Yelmo. Jaén province	21
	19	Lens ervoides (Brign.) Grande	GE_222075	CLAY	25.6205	36.85	36.6667	Turkey	44 km W of Kilis on Kilis to Wkhiye	2
	20	Lens ervoides (Brign.) Grande	ID_6953347	CLAY	25.3443	44.8575	34.9347	Ukraine	gorodskoi okrug Sudak. Crimea	27
	21	Lens ervoides (Brign.) Grande	GE_222086	CLAY	25.1609	37.5	36.8667	Turkey	Heyelan 16 km from Kozan on road to Feke	2

## Sheet: Legend
Name of the field	Description
Taxa	Name of the taxon
Unique ID	Unique identifier in the database
IarDMf	Flowering De Martonne Aridity Index (flowering season: March, April, May, June). Calculated as: IarDMf= (IarDMm + IarDMa + IarDMm + IarDMj)/4)
IarDM	Annual De Martonne Aridity Index. Calculated as: Iar DM=P/(T+10)
Soil salinity (conductivity)	Soil conductivity (dS/m)
Soil Texture	Soil texture calculated according to their content in clay, silt and sand.
Latitude	Latitude in decimal degrees
Longitude	Longitude in decimal degrees
Country	Country
Collecting site information	Information related to the collecting site
ELC category	ELC category in which the population is found
REFERENCE VALUES
Aridity values:
Calculations based on De Martonne, E., 1926. Une nouvelle fonction climatologique: L’indice d’aridité. La Meteorol. 449–458.
De Martonne Index Value	Classification
0≤ IarDM˂5	Deserts. Extremely arid
5≤ IarDM˂10	Semi-desert. Arid
10≤ IarDM˂20	Drought Mediterranean countries. Semi-arid
20≤ IarDM˂30	Sub-humid
30≤ IarDM˂60	Humid
IarDM≥60	Per-humid
Soil salinity values:
Table taken from Abrol, I.P., Yadav, J.S.P., Massoud, F.I., 1988. Saline soils and their management. Salt-Affected Soils their Management. FAO SOILS BULLETIN 39, Rome, Italy
Conductivity (dS/m)	Type of soil and Effect on Crop Plants
0 – 2	Non saline - Salinity effects negligible
2 – 4	Slightly saline - Yields of sensitive crops may be restricted
4 – 8	Moderately saline - Yields of many crops are restricted
8 – 16	Strongly saline - Only tolerant crops yield satisfactorily
> 16	Very strongly saline - Only a few very tolerant crops yield satisfactorily
Soil texture categories:
Calculated based on Soil Texture Calculator by USDA, 2020: Soil Texture Calculator. United States Department of Agriculture. https://www.nrcs.usda.gov/wps/portal/nrcs/detailfull/soils/research/guide/?cid=NRCS142P2_054167
Superficial soil content combinations	Soil Texture
If Clay ≥ 40%, Sand ≤ 45% and Silt < 40%	Clay
If Clay ≥ 40% and Silt ≥ 40%	Silty Clay
If Clay ≥ 35% and Sand > 45%	Sandy Clay
If Clay ≥27% and <40% and Sand ≤20	Silty Clay Loam
Different combinations	Other
