# Supplementary material for: Searching for Abiotic Tolerant and Biotic Stress Resistant Wild Lentils for Introgression Breeding Through Predictive Characterization
Source: Front Plant Sci. 2022 Mar 3;13:817849. doi: 10.3389/fpls.2022.817849 (PMC8928559; doi:10.3389/fpls.2022.817849)
Supplement: Supplementary file 10 [file Table_10.XLSX]

## Sheet: SM10 RubioTesoetal
Supplementary Material 10: True Statistic Skill values obtained for the nine tested algorithms (75% training data, 100 runs per algorithm) for lentil rust resistance.
Algorithm	True Statistic Skill (TSS) values
	Mean	Highest	Lowest
GBM – Generalized Boosting Models	0.588	0.828	0.349
RF – Random Forest	0.58	0.828	0.366
GLM – Generalized Linear Model	0.54	0.879	0.121
CTA – Classification Tree Analysis	0.429	0.754	0
FDA – Flexible Discriminant Analysis	0.409	0.737	0.026
MARS – Multivariate Adaptive Regression Splines	0.401	0.737	0.043
ANN – Artificial Neural Networks	0.379	0.707	0
GAM – Generalized Additive Models	0.307	0.724	0
SRE – Surface Range Envelops	0.0228	0.254	0
