# Supplementary material for: Searching for Abiotic Tolerant and Biotic Stress Resistant Wild Lentils for Introgression Breeding Through Predictive Characterization
Source: Front Plant Sci. 2022 Mar 3;13:817849. doi: 10.3389/fpls.2022.817849 (PMC8928559; doi:10.3389/fpls.2022.817849)
Supplement: Supplementary file 11 [file Table_11.XLSX]

## Sheet: SM11_RubioTesoetal
Supplementary Material 11: Subset of populations of wild relatives of lentils in Europe selected through the Calibration Method of the Predictive Characterization technique and potentially resistant to lentil rust (Uromyces vicia-fabae (Pers.) Schröt)
Order	Unique ID	Taxa	Country	Collecting site information	Latitude	Longitude	ELC Category
1	GE_222021	Lens ervoides (Brign.) Grande	Turkey	Antalya. Finike ( km 18805)	36.2833	30.1	2
2	GE_222024	Lens ervoides (Brign.) Grande	Turkey	Icel. Gulnar ( km 19471)	36.3	33.4	2
3	GE_222020	Lens ervoides (Brign.) Grande	Turkey	Antalya. Finike ( km 18801)	36.3	30.1333	2
4	GE_222195	Lens ervoides (Brign.) Grande	Turkey	Kas to Antalya road 1 km after end sign of Kas on left in olive grove	36.25	29.6833	21
5	ID_6954659	Lens nigricans (M. Bieb.) Godr.	Croatia	Biograd, Zadar-Sibenik road	43.9572	15.6061	21
6	ID_6953331	Lens ervoides (Brign.) Grande	Cyprus	Lemesos, Pano Platres	34.8864	32.8594	21
7	GE_222073	Lens ervoides (Brign.) Grande	Turkey	Karatas 22 km from Osmaniye on road to Yarpuz	37.0667	36.4333	21
8	GE_222087	Lens ervoides (Brign.) Grande	Turkey	15 km from Osmaniye on road to Karatas	37.0833	36.4333	21
9	ID_6953062	Lens ervoides (Brign.) Grande	Croatia	Kroatien, ca. 22 km E Split, Tal der CetiN-exponierter Hang	43.4486	16.7122	21
10	GE_222196	Lens ervoides (Brign.) Grande	Turkey	19 km from Finike junction on Kas-Antalya road towards Elmali on left side	36.45	30.15	21
11	ID_6953057	Lens ervoides (Brign.) Grande	Greece	Évvoia, N Rovies	38.8572	23.2375	21
12	ID_6953329	Lens ervoides (Brign.) Grande	Croatia	4 km N of Baska Voda, Split-Makarska road	43.3929	16.9503	24
13	ID_6954661	Lens nigricans (M. Bieb.) Godr.	Croatia	4 km N of Baska Voda, Split-Makarska road	43.3929	16.9503	24
14	GE_222009	Lens ervoides (Brign.) Grande	Montenegro	Montenegro. Risan	42.5147	18.7	24
15	GE_222011	Lens ervoides (Brign.) Grande	Bosnia & Herzegovina	Bosnia-Herzegovina. Mostar	43.3333	17.8333	25
16	ID_6953042	Lens ervoides (Brign.) Grande	Greece	Evrytanía, WNW Dytiki Frangista	38.9658	21.5714	21
17	GE_222433	Lens nigricans (M. Bieb.) Godr.	Bosnia & Herzegovina	Bosnia-Herzegovina. Mostar	43.3333	17.8333	25
18	GE_222522	Lens nigricans (M. Bieb.) Godr.	Turkey	Izmir-Karagol 1 km after junction Izmir-Menemen (forest road) Yamanlar Dag	38.5833	27.1667	21
19	ID_6953327	Lens ervoides (Brign.) Grande	Bosnia & Herzegovina	16 km E of Dubrovnik	43.3239	18.1292	24
20	ID_6954149	Lens nigricans (M. Bieb.) Godr.	Greece	Voiotía, SW Davlia	38.4786	22.6853	22
21	GE_222194	Lens ervoides (Brign.) Grande	Turkey	Fethiye to Kas 1 km after Kuscukurincir on right in middle of hairpin bend. After Ese	36.45	29.3	2
22	GE_222326	Lens ervoides (Brign.) Grande	Cyprus	Nicosia District Prodromos. Prodromos	34.9642	32.8175	21
23	GE_222545	Lens nigricans (M. Bieb.) Godr.	Cyprus	Prodromos on the road side to the Forestry Collage 150 m from the parking area	34.9643	32.8174	21
24	GE_663332	Lens nigricans (M. Bieb.) Godr.	Cyprus	Nicosia District Kalopanagiotis. Kalopanagiotis	34.9933	32.8331	21
25	GE_222197	Lens ervoides (Brign.) Grande	Turkey	33 km after junction to Korkuteli on Antalya to Korkuteli road. Hill on R.	37.05	30.5	21
26	GE_222322	Lens ervoides (Brign.) Grande	Cyprus	Nicosia District Palaichori. Palaichori	34.9053	33.0911	21
27	GE_222237	Lens ervoides (Brign.) Grande	Cyprus	Profitas Elias up the track up the village after water tank on the road to Farmaka	34.8925	33.1125	21
28	ID_6953071	Lens ervoides (Brign.) Grande	Greece	Fthiótis, Mesea Kapsi	38.9192	21.9292	22
29	ID_6954148	Lens nigricans (M. Bieb.) Godr.	Greece	Voiotía, NO Elikon	38.3825	22.8394	21
30	ID_6954663	Lens nigricans (M. Bieb.) Godr.	Greece	Delphi	38.6333	23.8333	22

## Sheet: Lengend
Name of the field	Description
Unique ID	Unique identifier in the database
Taxa	Name of the taxon
Country	Country
Collecting site information	Information related to the collecting site
Latitude	Latitude in decimal degrees
Longitude	Longitude in decimal degrees
ELC category	ELC category in which the population is found
